# Supplementary material for: Identifying Differentially Expressed Genes of Zero Inflated Single Cell RNA Sequencing Data Using Mixed Model Score Tests
Source: Front Genet. 2021 Feb 5;12:616686. doi: 10.3389/fgene.2021.616686 (PMC7894898; doi:10.3389/fgene.2021.616686)
Supplement: Supplementary file 1 [file Data_Sheet_1.ZIP]

Archive with 31 entries (10 files):
- Data_S1_R code  for scMMSTs/
- Data_S1_R code  for scMMSTs/cputime/
- Data_S1_R code  for scMMSTs/cputime.R
- Data_S1_R code  for scMMSTs/DE/
- Data_S1_R code  for scMMSTs/DE/GLIMM/
- Data_S1_R code  for scMMSTs/DE/Tung_2_0.5/
- Data_S1_R code  for scMMSTs/DE/Usoskin_2_0.5/
- Data_S1_R code  for scMMSTs/fpr/
- Data_S1_R code  for scMMSTs/fpr/GLIMM_-1_NB_0.5/
- Data_S1_R code  for scMMSTs/fpr/GLIMM_-1_NB_1/
- Data_S1_R code  for scMMSTs/fpr/GLIMM_0_NB_0.5/
- Data_S1_R code  for scMMSTs/fpr/GLIMM_0_NB_1/
- Data_S1_R code  for scMMSTs/fpr/GLIMM_1_NB_0.5/
- Data_S1_R code  for scMMSTs/fpr/GLIMM_1_NB_1/
- Data_S1_R code  for scMMSTs/fpr/GLMM_-1_NB_2/
- Data_S1_R code  for scMMSTs/fpr/GLMM_-1_Pois_Inf/
- Data_S1_R code  for scMMSTs/fpr/GLMM_0_NB_2/
- Data_S1_R code  for scMMSTs/fpr/GLMM_0_Pois_Inf/
- Data_S1_R code  for scMMSTs/fpr/GLMM_1_NB_2/
- Data_S1_R code  for scMMSTs/fpr/GLMM_1_Pois_Inf/
- Data_S1_R code  for scMMSTs/fpr/Tung/
- Data_S1_R code  for scMMSTs/fpr/Usoskin/
- Data_S1_R code  for scMMSTs/Functions.R
- Data_S1_R code  for scMMSTs/mian.R
- Data_S1_R code  for scMMSTs/parameters_by_splatter.R
- Data_S1_R code  for scMMSTs/real_data_analysis.R
- Data_S1_R code  for scMMSTs/simluations_DE_GLIMM.R
- Data_S1_R code  for scMMSTs/simluations_DE_real.R
- Data_S1_R code  for scMMSTs/simluations_fpr_GLIMM.R
- Data_S1_R code  for scMMSTs/simluations_fpr_real.R
- Data_S1_R code  for scMMSTs/zero_inflation.R
