# Supplementary material for: Identifying Differentially Expressed Genes of Zero Inflated Single Cell RNA Sequencing Data Using Mixed Model Score Tests
Source: Front Genet. 2021 Feb 5;12:616686. doi: 10.3389/fgene.2021.616686 (PMC7894898; doi:10.3389/fgene.2021.616686)
Supplement: Supplementary file 1 [file Data_Sheet_1.ZIP › Data_S1_R code for scMMSTs/cputime.R]

library(edgeR)
library(limma)
library(DESeq2)
library(zinbwave)
library(BiocParallel)
library(doParallel)
library(Biobase)
library(ggplot2)
library(devtools)
library(Matrix)
library(CompQuadForm)
library(splatter)
library(zinbwave)
library(lme4)

path = paste0(getwd(), "/")
source(paste0(path, 'Functions.R'))
setwd(path)

paramsUsoskin <- readRDS(paste0(path, 'paramsUsoskin.rds'))
paramsTung <- readRDS(paste0(path, 'paramsTung.rds'))


#We want to time benchmark the different DE methods.

###########Functions###############

runEdgeR <- function(e) {
  library(edgeR)
  condition = pData(e)$condition
  pickingSession = pData(e)$pickingSession
  design <- model.matrix(~ condition + pickingSession)
  dgel <- DGEList(exprs(e))
  dgel <- edgeR::calcNormFactors(dgel)
  dgel = estimateDisp(dgel, design)
  edger.fit <- glmFit(dgel, design)
  edger.lrt <- glmLRT(edger.fit, coef = "conditionB")
  pvals <- edger.lrt$table$PValue
  padj <- p.adjust(pvals, method = "BH")
  padj[is.na(padj)] <- 1
  logfc <- edger.lrt$table$logFC
  list(pvals = pvals,
       padj = padj,
       logfc = logfc)
}

runDESeq2_poscounts <- function(e) {
  #load_all('../../../DESeq2')
  dds <- DESeqDataSetFromMatrix(
    exprs(e),
    colData = DataFrame(pData(e)),
    design =  ~ condition + pickingSession
  )
  dds <- estimateSizeFactors(dds, type = "poscounts")
  dds <- estimateDispersions(dds, minmu = 1e-3)
  dds <-
    nbinomWaldTest(
      dds,
      betaPrior = TRUE,
      modelMatrixType = "standard",
      minmu = 1e-3
    )
  res <- results(dds, name = "condition_B_vs_A")
  pvals <- res$pvalue
  padj <- res$padj
  #pvals[is.na(pvals)] <- 1
  #padj[is.na(padj)] <- 1
  logfc <- res$log2FoldChange
  list(pvals = pvals,
       padj = padj,
       logfc = logfc)
}


runZinbwaveEdgeR <- function(e) {
  condition = pData(e)$condition
  pickingSession = pData(e)$pickingSession
  design <- model.matrix(~ condition + pickingSession)
  # compute zinbwave weights
  library(zinbwave)
  zinb <- zinbFit(exprs(e), X = design, epsilon = 1e12)
  weights <- computeObservationalWeights(zinb, exprs(e))
  d <- DGEList(exprs(e))
  d <- edgeR::calcNormFactors(d)
  d$weights <- weights
  d = estimateDisp(d, design)
  fit = glmFit(d, design)
  lrt = glmWeightedF(fit, coef = 2, independentFiltering = TRUE)
  pvals = lrt$table$PValue
  list(
    pvals = pvals,
    padj = lrt$table$padjFilter,
    logfc = lrt$table$logFC
  )
}


runZinbwaveDESeq2 <- function(e) {
  # load_all('../../../DESeq2')
  condition = pData(e)$condition
  pickingSession = pData(e)$pickingSession
  design <- model.matrix(~ condition + pickingSession)
  # compute zinbwave weights
  library(zinbwave)
  zinb <- zinbFit(exprs(e), X = design, epsilon = 1e12)
  weights <- computeObservationalWeights(zinb, exprs(e))
  dse <-
    DESeqDataSetFromMatrix(
      exprs(e),
      colData = DataFrame(pData(e)),
      design =  ~ condition + pickingSession
    )
  dse <- estimateSizeFactors(dse, type = "poscounts")
  dimnames(weights) = NULL
  assays(dse)[["weights"]] = weights
  dse <- estimateDispersions(dse, minmu = 1e-3)
  dse = nbinomWaldTest(
    dse,
    betaPrior = TRUE,
    useT = TRUE,
    df = rowSums(weights) - 2,
    minmu = 1e-3
  )
  res = results(dse, name = "conditionB")
  list(
    pvals = res$pvalue,
    padj = res$padj,
    logfc = res$log2FoldChange
  )
}


runMAST <- function(e) {
  require(MAST)
  counts <- exprs(e)
  tpm <- counts * 1e6 / colSums(counts)
  tpm <- log2(tpm + 1)
  sca <- FromMatrix(tpm,
                    cData = data.frame(
                      group = pData(e)$condition,
                      pickingSession = pData(e)$pickingSession
                    ))
  
  # Adaptive thresholding from MAST vignette
  freq_expressed <- 0.2
  thres <-
    thresholdSCRNACountMatrix(
      assay(sca),
      nbins = 10,
      min_per_bin = 50,
      conditions = pData(e)$condition
    )
  #par(mfrow=c(5,4))
  #plot(thres)
  assays(sca) <-
    list(thresh = thres$counts_threshold, tpm = assay(sca))
  expressed_genes <- freq(sca) > freq_expressed
  sca <- sca[expressed_genes,]
  
  ngeneson <- apply(exprs(e), 2, function(x)
    mean(x > 0))
  CD <- colData(sca)
  CD$ngeneson <- ngeneson
  CD$cngeneson <- CD$ngeneson - mean(ngeneson)
  colData(sca) <- CD
  ## differential expression
  fit <- zlm(
    ~ cngeneson + group + pickingSession,
    sca = sca,
    method = "bayesglm",
    ebayes = TRUE
  )
  L <- matrix(0, nrow = ncol(coef(fit, "D")))
  rownames(L) <- colnames(coef(fit, "D"))
  L["groupB",] <- 1
  lrFit <- lrTest(fit, hypothesis = L)
  pval <- lrFit[, 'hurdle', 'Pr(>Chisq)']
  padj <- p.adjust(pval, method = "BH")
  ### MAST filtered the genes, so make a list that is consistent with the original count matrix.
  
  pvalAll = vector(length = nrow(counts))
  pvalAll[] = 1
  names(pvalAll) = rownames(counts)
  pvalAll[match(names(pval), names(pvalAll))] = pval
  padjAll = vector(length = nrow(counts))
  padjAll[] = 1
  names(padjAll) = rownames(counts)
  padjAll[match(names(padj), names(padjAll))] = padj
  out = list(pvals = pvalAll,
             padj = padjAll,
             logfc = NA)
  return(out)
}


runVoom <- function(e) {
  library(limma)
  condition = pData(e)$condition
  pickingSession = pData(e)$pickingSession
  design <- model.matrix(~ condition + pickingSession)
  dgel <- DGEList(exprs(e))
  dgel <- edgeR::calcNormFactors(dgel)
  v <- voom(dgel, design, plot = FALSE)
  fit <- lmFit(v, design)
  fit <- eBayes(fit)
  tt <- topTable(fit,
                 coef = "conditionB",
                 n = nrow(dgel),
                 sort.by = "none")
  pvals <- tt$P.Value
  padj <- p.adjust(pvals, method = "BH")
  padj[is.na(padj)] <- 1
  list(pvals = pvals,
       padj = padj,
       logfc = tt$logFC)
}


runPois <- function(e) {
  label = matrix(as.numeric(pData(e)$condition) - 1, ncol = 1)
  id = as.numeric(pData(e)$pickingSession)
  nfeatures = dim(e)[1]
  # counts = exprs(e)
  require(edgeR)
  dge <- DGEList(exprs(e))
  dge <- edgeR::calcNormFactors(dge)
  counts <- round(edgeR::cpm(dge))
  tmp <- prepmetadata(id, label)
  pvals <- numeric(nfeatures)
  pvals <-
    foreach(
      i = 1:nfeatures,
      .combine = rbind,
      .export = c("STTestThePois", "pKuonen", "quad_pval", "Q_pval")
    ) %dopar% {
      res <-
        try(STTestThePois(
          counts[i,],
          prepmetadatalist = tmp,
          method = "davies",
          dispersion = T
        ),
        silent = T)
      if (inherits(res, 'try-error')) {
        res <- NA
      }
      # res <- STTestThePois(counts[i,], prepmetadatalist = tmp, method="davies", dispersion = T)
      res
    }
  padj = p.adjust(pvals, method = "BH")
  list(pvals = pvals,
       padj = padj,
       logfc = NA)
  
}


runTrPois <- function(e) {
  label = matrix(as.numeric(pData(e)$condition) - 1, ncol = 1)
  id = as.numeric(pData(e)$pickingSession)
  nfeatures = dim(e)[1]
  # counts = exprs(e)
  require(edgeR)
  dge <- DGEList(exprs(e))
  dge <- edgeR::calcNormFactors(dge)
  counts <- round(edgeR::cpm(dge))
  tmp <- prepmetadata(id, label)
  pvals <- numeric(nfeatures)
  pvals <-
    foreach(
      i = 1:nfeatures,
      .combine = rbind,
      .export = c("STTestTrPois", "pKuonen", "quad_pval", "Q_pval")
    ) %dopar% {
      res <-
        try(STTestTrPois(
          counts[i,],
          prepmetadatalist = tmp,
          method = "davies",
          dispersion = T
        ),
        silent = T)
      if (inherits(res, 'try-error')) {
        res <- NA
      }
      res
    }
  padj = p.adjust(pvals, method = "BH")
  list(pvals = pvals,
       padj = padj,
       logfc = NA)
  
}

runZiPois <- function(e) {
  label = matrix(as.numeric(pData(e)$condition) - 1, ncol = 1)
  id = as.numeric(pData(e)$pickingSession)
  nfeatures = dim(e)[1]
  # counts = exprs(e)
  require(edgeR)
  dge <- DGEList(exprs(e))
  dge <- edgeR::calcNormFactors(dge)
  counts <- round(edgeR::cpm(dge))
  tmp <- prepmetadata(id, label)
  pvals <- numeric(nfeatures)
  pvals <-
    foreach(
      i = 1:nfeatures,
      .combine = rbind,
      .export = c("STTestZiPois", "pKuonen", "quad_pval", "Q_pval")
    ) %dopar% {
      res <-
        try(STTestZiPois(
          counts[i,],
          prepmetadatalist = tmp,
          method = "davies",
          dispersion = T,
          pimethod = "MLE"
        ),
        silent = T)
      if (inherits(res, 'try-error')) {
        res <- NA
      }
      res
      
    }
  padj = p.adjust(pvals, method = "BH")
  list(pvals = pvals,
       padj = padj,
       logfc = NA)
  
}

runNB <- function(e) {
  require(edgeR)
  condition = pData(e)$condition
  pickingSession = pData(e)$pickingSession
  design <- model.matrix(~ condition + pickingSession)
  dge <- DGEList(exprs(e))
  dge <- edgeR::calcNormFactors(dge)
  counts <- round(edgeR::cpm(dge))
  # counts = exprs(e)
  d <- DGEList(counts)
  d <- estimateDisp(d, design)
  theta <- 1 / d$tagwise.dispersion
  label = matrix(as.numeric(condition) - 1, ncol = 1)
  id = as.numeric(pickingSession)
  nfeatures = dim(e)[1]
  # counts = exprs(e)
  tmp <- prepmetadata(id, label)
  pvals <- numeric(nfeatures)
  pvals <-
    foreach(
      i = 1:nfeatures,
      .combine = rbind,
      .export = c("STTestTheNB", "pKuonen", "quad_pval", "Q_pval")
    ) %dopar% {
      res <-
        try(STTestTheNB(
          counts[i,],
          prepmetadatalist = tmp,
          method = "davies",
          theta = theta[i]
        ),
        silent = T)
      if (inherits(res, 'try-error')) {
        res <- NA
      }
      # res <- STTestTheNB(counts[i,], prepmetadatalist = tmp, method="davies")
      res
      
    }
  padj = p.adjust(pvals, method = "BH")
  list(pvals = pvals,
       padj = padj,
       logfc = NA)
  # pvals
}


runZinbwaveNB <- function(e) {
  condition = pData(e)$condition
  pickingSession = pData(e)$pickingSession
  design <- model.matrix(~ condition + pickingSession)
  counts = exprs(e)
  # compute zinbwave weights
  require(zinbwave)
  zinb <- zinbFit(counts, X = design, epsilon = 1e12)
  weights <- computeObservationalWeights(zinb, counts)
  
  require(edgeR)
  dge <- DGEList(exprs(e))
  dge <- edgeR::calcNormFactors(dge)
  counts <- round(edgeR::cpm(dge))
  
  d <- DGEList(counts)
  # d <- edgeR::calcNormFactors(d)
  d$weights <- weights
  d <- estimateDisp(d, design)
  theta <- 1 / d$tagwise.dispersion
  
  label = matrix(as.numeric(condition) - 1, ncol = 1)
  id = as.numeric(pickingSession)
  nfeatures = dim(e)[1]
  # counts = exprs(e)
  tmp <- prepmetadata(id, label)
  pvals <- numeric(nfeatures)
  pvals <-
    foreach(
      i = 1:nfeatures,
      .combine = rbind,
      .export = c("STTestWNB", "pKuonen", "quad_pval", "Q_pval")
    ) %dopar% {
      res <-
        try(STTestWNB(
          counts[i,],
          prepmetadatalist = tmp,
          method = "davies",
          weights = weights[i,],
          theta = theta[i]
        ),
        silent = T)
      if (inherits(res, 'try-error')) {
        res <- NA
      }
      # res <- STTestWNB(counts[i,], prepmetadatalist = tmp, method="davies", weights = weights[i,],theta=theta[i])
      res
      
    }
  padj = p.adjust(pvals, method = "BH")
  list(pvals = pvals,
       padj = padj,
       logfc = NA)
  # pvals
}


runTrNB <- function(e) {
  require(edgeR)
  dge <- DGEList(exprs(e))
  dge <- edgeR::calcNormFactors(dge)
  counts <- round(edgeR::cpm(dge))
  
  label = matrix(as.numeric(pData(e)$condition) - 1, ncol = 1)
  id = as.numeric(pData(e)$pickingSession)
  nfeatures = dim(e)[1]
  # counts = exprs(e)
  tmp <- prepmetadata(id, label)
  pvals <- numeric(nfeatures)
  pvals <-
    foreach(
      i = 1:nfeatures,
      .combine = rbind,
      .export = c("STTestTrNB", "pKuonen", "quad_pval", "Q_pval")
    ) %dopar% {
      res <-
        try(STTestTrNB(counts[i,], prepmetadatalist = tmp, method = "davies"),
            silent = T)
      if (inherits(res, 'try-error')) {
        res <- NA
      }
      # res <- STTestTrNB(counts[i,], prepmetadatalist = tmp, method="davies")
      res
    }
  padj = p.adjust(pvals, method = "BH")
  list(pvals = pvals,
       padj = padj,
       logfc = NA)
  # pvals
}


###########Time benchmarking##########

algos <- list(
  "Poisson"         = runPois,
  "TrPois"          = runTrPois,
  "ZiPois"          = runZiPois,
  "NB"              = runNB,
  "TrNB"            = runTrNB,
  "NB-zinbwave"     = runZinbwaveNB,
  "DESeq2"          = runDESeq2_poscounts,
  "DESeq2-zinbwave" = runZinbwaveDESeq2,
  "edgeR"           = runEdgeR,
  "edgeR-zinbwave"  = runZinbwaveEdgeR,
  "limma-voom"      = runVoom,
  "MAST"            = runMAST
)
namesAlgos <- names(algos)
names(namesAlgos) <- namesAlgos

params <- list(Usoskin = paramsUsoskin, Tung = paramsTung)
for (NCORES in c(1, 8)) {
  cl <- makeCluster(NCORES)
  registerDoParallel(cl, cores = NCORES)
  register(DoparParam())
  
  for (i in 1:2) {
    # Data
    seed = 12345
    
    sim <-
      splatSimulateGroups(
        params = params[[i]],
        nGenes = 10000,
        batchCells = rep(50, 5),
        out.prob = 0,
        batch.facLoc = 0.5,
        batch.facScale = 0.5,
        group.prob = c(0.5, 0.5),
        de.prob = 0,
        de.facLoc = 0,
        verbose = F,
        seed = seed
      )
    
    eLoop <- ExpressionSet(assayData = assays(sim)$counts)
    # We remove genes with only zeros
    cat('Removing ', sum(rowSums(exprs(eLoop)) == 0),
        " genes with only 0's\n")
    eLoop <- eLoop[rowSums(exprs(eLoop)) != 0, ]
    condition = colData(sim)$Group
    levels(condition) = c("A", "B")
    pickingSession = factor(colData(sim)$Batch)
    pData(eLoop)$condition = condition
    pData(eLoop)$pickingSession = pickingSession
    
    # Benchmark
    ## Time benchmarking
    # Results
    
    tt <- lapply(namesAlgos, function(n) {
      print(n)
      timing = system.time(tmp <- algos[[n]](eLoop))
      str(tmp)
      save(timing, file = paste0(
        path,
        sprintf(
          'cputime/benchmark_%s_%i_%s.rda',
          names(params)[i],
          NCORES,
          n
        )
      ))
      timing
    })
    rm(tt)
  }
  stopImplicitCluster()
  stopCluster(cl)
}

###########Results###########
setwd(paste0(path, "cputime/"))
timeList = lapply(c('Usoskin', 'Tung'), function(ds) {
  fn = list.files(pattern = paste0("^benchmark_", ds, ".*.rda"))
  tt = lapply(fn, function(x) {
    meta = strsplit(x, '_')[[1]]
    method = gsub('.rda', '', meta[4])
    
    ds = paste0(meta[2], meta[3])
    load(x)
    c(time = timing[[3]],
      method = method,
      dataset = ds)
  })
  do.call(rbind, tt)
})
timeDF = do.call(rbind, timeList)
timeDF = as.data.frame(timeDF)
timeDF$time = as.numeric(as.vector(timeDF$time))
timeDF$dataset = as.vector(timeDF$dataset)

timeDF

####Figure 5, cputime of DE methods####
library(ggplot2)
library(cowplot)
library(RColorBrewer)
pd <- position_dodge(0.05)
cpu = ggplot(timeDF, aes(
  x = factor(method),
  y = time,
  col = factor(dataset)
)) +
  geom_point(size = 3) +
  background_grid(major = 'xy', minor = 'xy') +
  xlab('Methods') + ylab('CPU time (sec.)') +
  coord_trans(y = "log10") +
  theme(axis.text.x = element_text(angle = 45, hjust = 1)) +
  scale_y_continuous(breaks = c(
    1,
    2,
    5,
    10,
    25,
    50,
    100,
    250,
    500,
    1000,
    2500,
    5000,
    10000,
    25000,
    45000
  ))
cpu = cpu + scale_color_discrete(name = "Datasets &\n no. of cores")
cpu
tiff(
  paste0(path, "Figure_5.tiff"),
  width = 4,
  height = 3.5,
  units = "in",
  res = 300,
  compression = "lzw"
)
cpu + theme(
  strip.text = element_text(size = 6),
  axis.title.x = element_text(size = 10),
  axis.title.y = element_text(size = 10),
  axis.text.y = element_text(size = 8),
  axis.text.x = element_text(
    size = 8,
    angle = 45,
    hjust = 1
  )
)

dev.off()


####
setwd(path)


#quit("no")
