# Supplementary material for: Identifying Differentially Expressed Genes of Zero Inflated Single Cell RNA Sequencing Data Using Mixed Model Score Tests
Source: Front Genet. 2021 Feb 5;12:616686. doi: 10.3389/fgene.2021.616686 (PMC7894898; doi:10.3389/fgene.2021.616686)
Supplement: Supplementary file 1 [file Data_Sheet_1.ZIP › Data_S1_R code for scMMSTs/Functions.R]

require(edgeR)
require(limma)
require(DESeq2)
require(zinbwave)
require(BiocParallel)
require(doParallel)
require(Biobase)
require(ggplot2)
require(devtools)
require(Matrix)
require(CompQuadForm)
require(MAST)


######################
####Main Functions####
######################


##prepare meta data for scMMSTs##
#id is batch or individual covariatem, labels are group covariate dummy variables values

prepmetadata <- function(id, labels) {
  require(Matrix)
  
  if (sum(!(unique(labels) %in% c(0, 1))) > 0) {
    stop('The label vector must only have 0s and 1s!')
  }
  if (is.character(id)) {
    id <- as.numeric(as.factor(id))
  } else{
    if (is.factor(id)) {
      id <- as.numeric(id)
    }
  }
  
  labelsdim <- dim(labels)
  if (is.null(labelsdim)) {
    stop('The label must be a matrix or dataframe with columns of indicator vectors!')
  } else{
    lenl <- labelsdim[1]
  }
  if (length(unique(c(length(id), lenl))) != 1) {
    stop('The vectors all must have the same length!')
    
  } else{
    idorder <- order(id)
    id <- id[idorder]
    labels <- labels[idorder, ]
    p <- length(unique(id))
    samplenum <- as.numeric(table(id))#;print(samplenum)
    sampleendind <- cumsum(samplenum)
    result <- list()
    result[[1]] <- id
    result[[2]] <- idorder
    result[[3]] <- Matrix(labels)
    result[[4]] <- labelsdim
    result[[5]] <- samplenum
    result[[6]] <- c(1, sampleendind[-p] + 1)
    
    for (i in (1:(labelsdim[2]))) {
      df <- data.frame(id = id, label = result[[3]][, i])
      labelorder <- order(df$id, -df$label)
      tbl <- xtabs( ~ id + label, data = df)#;print(tbl)
      
      
      startind1 <- as.numeric(tbl[, 2] != 0) * c(1, sampleendind[-p] + 1)
      endind1 <- startind1 + tbl[, 2] - as.numeric(tbl[, 2] != 0)
      casenum <- tbl[, 2]
      
      result[[i + 6]] <-
        list(labelorder, rbind(casenum, startind1, endind1))
      
    }
    return(result)
  }
}

##TrPois
STTestTrPois <-
  function(y,
           prepmetadatalist,
           method = "davies",
           dispersion = FALSE) {
    require(lme4)
    require(MASS)
    require(CompQuadForm)
    require(Matrix)
    
    
    y <- as.numeric(round(y))
    id <- prepmetadatalist[[1]]
    idorder <- prepmetadatalist[[2]]
    labelsdim <- prepmetadatalist[[4]]
    samplenum <- prepmetadatalist[[5]]
    samplestartind <- prepmetadatalist[[6]]
    
    
    
    #Fit model
    
    y <- y[idorder]
    
    
    #zero-truncated poisson estimation
    weights <- rep(1, labelsdim[1])
    sampleendind <- c(samplestartind[-1] - 1, labelsdim[1])
    sampleind <- rbind(samplestartind, sampleendind)
    sample0ind <- which(y == 0)
    
    for (i in 1:length(samplenum)) {
      samplem <-
        mean(y[setdiff(seq(sampleind[1, i], sampleind[2, i]), sample0ind)])
      sample0ind2 <-
        intersect(seq(sampleind[1, i], sampleind[2, i]), sample0ind)
      p0 <- length(sample0ind2) / samplenum[i]
      lambda <- ifelse(
        p0 == 1 | p0 == 0,
        0,
        uniroot(
          function(lambda, m)
            lambda / (1 - exp(-lambda)) - m,
          m = samplem,
          lower = log(samplem + 1e-15),
          upper = samplem,
          tol = 1e-5
        )$root
      )
      weights[sample0ind2] <-
        ifelse(p0 == 1, 0, ifelse(p0 == 0, 1, (1 / p0 - 1) / (exp(lambda) - 1)))
      
      
    }
    
    fitPois <-
      try(glmer(y ~ (1 |
                       id), family = 'poisson', weights = weights), silent = T)
    
    if (inherits(fitPois, 'try-error')) {
      warning('This situation is perhaps unsuitable to mixed model!')
      pvals <- rep(NA, labelsdim[2])
      return(pvals)
      
    } else{
      p <- length(samplenum)
      lenl <- labelsdim[1]
      pvals <- rep(NA, labelsdim[2])
      
      
      W <- 1 / (getME(fitPois, 'mu')[samplestartind])
      sigma2 <- getME(fitPois, 'theta') ^ 2
      Wiv <- 1 / (W * (W + samplenum * sigma2))
      mutVimu <- sum(samplenum / (W + samplenum * sigma2))
      
      res <- resid(fitPois, type = 'response') * weights
      
      dp <-
        ifelse(dispersion, getME(fitPois, 'devcomp')[["cmp"]]["wrss"] / (sum(weights) -
                                                                           2), 1)#;print(dp)
      
      
      for (i in (1:(labelsdim[2]))) {
        #Statistic T
        caseind <- prepmetadatalist[[6 + i]][[2]][-1, ]
        
        
        xMat <-
          apply(caseind, 2, function(x, a, b)
            ifelse(x[1] != 0, sum(a[b[seq(x[1], x[2])]]), 0), res, prepmetadatalist[[6 +
                                                                                       i]][[1]])
        T <- as.numeric(crossprod(xMat) / dp)#;print(T)
        
        wij2s <-
          apply(caseind, 2, function(x, a, b)
            ifelse(x[1] != 0, sum(a[b[seq(x[1], x[2])]]), 0), weights, prepmetadatalist[[6 +
                                                                                           i]][[1]])
        wij2ss <-
          apply(caseind, 2, function(x, a, b)
            ifelse(x[1] != 0, sum(a[b[seq(x[1], x[2])]]), 0), weights ^ 2, prepmetadatalist[[6 +
                                                                                               i]][[1]])
        
        
        mutViX <- wij2s / W - sigma2 * samplenum * wij2s * Wiv
        Es2 <- tcrossprod(mutViX) / mutVimu
        Es1 <- diag(wij2ss / W - sigma2 * (wij2s ^ 2) * Wiv)
        Es <-  Es1 - Es2
        
        pvals[i] <-
          quad_pval(T, Es, method = method)#;print(pvals);print(i)
        
        
      }
      
      return(as.numeric(pvals))
      
      
    }
  }

##ZiPois
STTestZiPois <-
  function(y,
           prepmetadatalist,
           method = "davies",
           dispersion = FALSE,
           pimethod = "MOM") {
    require(lme4)
    require(MASS)
    require(CompQuadForm)
    require(Matrix)
    
    
    y <- as.numeric(round(y))
    id <- prepmetadatalist[[1]]
    idorder <- prepmetadatalist[[2]]
    labelsdim <- prepmetadatalist[[4]]
    samplenum <- prepmetadatalist[[5]]
    samplestartind <- prepmetadatalist[[6]]
    
    
    
    #Fit model
    
    y <- y[idorder]
    
    
    #zero-inflated poisson estimation
    weights <- rep(1, labelsdim[1])
    sampleendind <- c(samplestartind[-1] - 1, labelsdim[1])
    sampleind <- rbind(samplestartind, sampleendind)
    
    
    if (pimethod == "MLE") {
      for (i in 1:length(samplenum)) {
        indtmp <- seq(sampleind[1, i], sampleind[2, i])
        datatmp <- y[indtmp]
        samplem <- mean(datatmp)#;print(samplem)
        samples2 <- var(datatmp)
        mum <- samples2 / samplem - 1 + samplem
        pm <- samplem / mum
        
        muold <- mum
        r <- 1 - sum(datatmp == 0) / length(datatmp)#;print(r)
        err <- 1
        count <- 0
        if (r == 1) {
          weights[indtmp] <- 1
        } else{
          if (r == 0) {
            weights[indtmp] <- 0
          } else{
            while (err > 1e-5 & count <= 200) {
              munew <- samplem * (1 - exp(-muold)) / r#;print(munew)
              err <- abs(munew - muold)#;print(err)
              muold <- munew
              count <- count + 1#;print(count)
            }
            p0tmp <- samplem / muold
            
            p0 <- ifelse(p0tmp > 1, 1, p0tmp)#;print(i);print(p0)
            weights[indtmp] <-
              ifelse(datatmp == 0, p0 * exp(-muold) / (p0 * exp(-muold) + 1 - p0), 1)
            
          }
          
        }
      }
    } else{
      for (i in 1:length(samplenum)) {
        indtmp <- seq(sampleind[1, i], sampleind[2, i])
        datatmp <- y[indtmp]#;print(indtmp)
        r <- 1 - sum(datatmp == 0) / length(datatmp)#;print(r)
        if (r == 1) {
          weights[indtmp] <- 1
        } else{
          if (r == 0) {
            weights[indtmp] <- 0
          } else{
            samplem <- mean(datatmp)
            samples2 <- var(datatmp)
            mum <- samples2 / samplem - 1 + samplem
            pm <- samplem / mum
            
            weights[indtmp] <-
              ifelse(datatmp == 0, pm * exp(-mum) / (pm * exp(-mum) + 1 - pm), 1)
          }
        }
        
      }
    }
    
    
    fitPois <-
      try(glmer(y ~ (1 |
                       id), family = 'poisson', weights = weights), silent = T)
    
    if (inherits(fitPois, 'try-error')) {
      warning('This situation is perhaps unsuitable to mixed model!')
      pvals <- rep(NA, labelsdim[2])#;print(pvals)
      return(pvals)
      
    } else{
      p <- length(samplenum)
      lenl <- labelsdim[1]
      pvals <- rep(NA, labelsdim[2])#;print(pvals)
      
      W <- 1 / (getME(fitPois, 'mu')[samplestartind])
      sigma2 <- getME(fitPois, 'theta') ^ 2
      Wiv <- 1 / (W * (W + samplenum * sigma2))
      mutVimu <- sum(samplenum / (W + samplenum * sigma2))
      
      res <- resid(fitPois, type = 'response') * weights
      
      dp <-
        ifelse(dispersion, getME(fitPois, 'devcomp')[["cmp"]]["wrss"] / (sum(weights) -
                                                                           2), 1)#;print(dp)
      
      
      for (i in (1:(labelsdim[2]))) {
        #Statistic T
        caseind <- prepmetadatalist[[6 + i]][[2]][-1, ]
        
        
        xMat <-
          apply(caseind, 2, function(x, a, b)
            ifelse(x[1] != 0, sum(a[b[seq(x[1], x[2])]]), 0), res, prepmetadatalist[[6 +
                                                                                       i]][[1]])
        T <- as.numeric(crossprod(xMat) / dp)#;print(T)
        
        wij2s <-
          apply(caseind, 2, function(x, a, b)
            ifelse(x[1] != 0, sum(a[b[seq(x[1], x[2])]]), 0), weights, prepmetadatalist[[6 +
                                                                                           i]][[1]])
        wij2ss <-
          apply(caseind, 2, function(x, a, b)
            ifelse(x[1] != 0, sum(a[b[seq(x[1], x[2])]]), 0), weights ^ 2, prepmetadatalist[[6 +
                                                                                               i]][[1]])
        
        
        mutViX <- wij2s / W - sigma2 * samplenum * wij2s * Wiv
        Es2 <- tcrossprod(mutViX) / mutVimu
        Es1 <- diag(wij2ss / W - sigma2 * (wij2s ^ 2) * Wiv)
        Es <-  Es1 - Es2
        
        
        pvals[i] <- quad_pval(T, Es, method = method)
        
        
      }
      
      return(as.numeric(pvals))
      
    }
  }


##scMMST for binomial distributions
STTestTheBinom <-
  function(y,
           prepmetadatalist,
           method = "davies",
           dispersion = FALSE) {
    require(lme4)
    require(MASS)
    require(CompQuadForm)
    require(Matrix)
    
    
    y <- as.numeric(round(y))
    id <- prepmetadatalist[[1]]
    idorder <- prepmetadatalist[[2]]
    labelsdim <- prepmetadatalist[[4]]
    samplenum <- prepmetadatalist[[5]]
    samplestartind <- prepmetadatalist[[6]]
    
    
    
    #Fit model
    
    y <- y[idorder]
    
    fitBinom <- try(glmer(y ~ (1 | id), family = 'binomial'), silent = T)
    
    if (inherits(fitBinom, 'try-error')) {
      warning('This situation is perhaps unsuitable to mixed model!')
      pvals <- rep(NA, labelsdim[2])
      return(pvals)
      
    } else{
      p <- length(samplenum)
      lenl <- labelsdim[1]
      pvals <- rep(NA, labelsdim[2])#;print(pvals)
      
      W <- getME(fitBinom, 'mu')[samplestartind]
      W <- 1 / (W * (1 - W))
      sigma2 <- getME(fitBinom, 'theta') ^ 2
      Wiv <- 1 / (W + samplenum * sigma2)
      mutVimu <- sum(samplenum * Wiv)
      
      res <- resid(fitBinom, type = 'response')
      dp <-
        ifelse(dispersion, getME(fitBinom, 'devcomp')[["cmp"]]["wrss"] / (sum(weights) -
                                                                            2), 1)
      
      
      for (i in (1:(labelsdim[2]))) {
        #Statistic T
        tmp <- prepmetadatalist[[6 + i]][[2]][-1, ]
        
        xMat <-
          apply(tmp, 2, function(x, a, b)
            if (x[1] != 0) {
              sum(a[b[seq(x[1], x[2])]])
            } else{
              0
            }, res, prepmetadatalist[[6 + i]][[1]])
        T <- as.numeric(crossprod(xMat) / dp)
        
        casenum <- prepmetadatalist[[6 + i]][[2]][1, ]
        
        mutViX <- casenum * Wiv
        Es2 <- tcrossprod(mutViX) / mutVimu
        Es1 <- diag(casenum * (1 / W) * (1 - casenum * sigma2 * Wiv))
        Es <-  Es1 - Es2
        
        pvals[i] <-
          quad_pval(T, Es, method = method)#;print(pvals);print(i)
        
      }
      
      return(as.numeric(pvals))
      
    }
  }

##Poisson
STTestThePois <-
  function(y,
           prepmetadatalist,
           method = "davies",
           dispersion = FALSE) {
    require(lme4)
    require(MASS)
    require(CompQuadForm)
    require(Matrix)
    
    
    y <- as.numeric(round(y))
    id <- prepmetadatalist[[1]]
    idorder <- prepmetadatalist[[2]]
    labelsdim <- prepmetadatalist[[4]]
    samplenum <- prepmetadatalist[[5]]
    samplestartind <- prepmetadatalist[[6]]
    
    
    
    #Fit model
    
    y <- y[idorder]
    
    fitPois <- try(glmer(y ~ (1 | id), family = 'poisson'), silent = T)
    
    if (inherits(fitPois, 'try-error')) {
      warning('This situation is perhaps unsuitable to mixed model!')
      pvals <- rep(NA, labelsdim[2])#;print(pvals)
      return(pvals)
      
    } else{
      p <- length(samplenum)
      lenl <- labelsdim[1]
      pvals <- rep(NA, labelsdim[2])
      
      W <- 1 / (getME(fitPois, 'mu')[samplestartind])
      sigma2 <- getME(fitPois, 'theta') ^ 2
      Wiv <- 1 / (W + samplenum * sigma2)
      mutVimu <- sum(samplenum * Wiv)
      
      res <- resid(fitPois, type = 'response')
      dp <-
        ifelse(dispersion,
               getME(fitPois, 'devcomp')[["cmp"]]["wrss"] / df.residual(fitPois),
               1)
      
      
      for (i in (1:(labelsdim[2]))) {
        #Statistic T
        tmp <- prepmetadatalist[[6 + i]][[2]][-1, ]
        
        xMat <-
          apply(tmp, 2, function(x, a, b)
            if (x[1] != 0) {
              sum(a[b[seq(x[1], x[2])]])
            } else{
              0
            }, res, prepmetadatalist[[6 + i]][[1]])
        T <- as.numeric(crossprod(xMat) / dp)
        
        casenum <- prepmetadatalist[[6 + i]][[2]][1, ]
        
        mutViX <- casenum * Wiv
        Es2 <- tcrossprod(mutViX) / mutVimu
        Es1 <- diag(casenum * (1 / W) * (1 - casenum * sigma2 * Wiv))
        Es <-  Es1 - Es2
        
        pvals[i] <- quad_pval(T, Es, method = method)
        
      }
      
      return(as.numeric(pvals))
      
    }
  }

##TrNB
STTestTrNB <- function(y, prepmetadatalist, method = "davies") {
  require(lme4)
  require(MASS)
  require(CompQuadForm)
  require(Matrix)
  
  
  y <- as.numeric(y)
  id <- prepmetadatalist[[1]]
  idorder <- prepmetadatalist[[2]]
  labelsdim <- prepmetadatalist[[4]]
  samplenum <- prepmetadatalist[[5]]
  samplestartind <- prepmetadatalist[[6]]
  
  sampleendind <- c(samplestartind[-1] - 1, labelsdim[1])
  sampleind <- rbind(samplestartind, sampleendind)
  
  #Fit model
  
  y <- y[idorder]
  
  #zero-truncated NB estimation
  weights <- rep(1, labelsdim[1])
  weights2 <- rep(1, labelsdim[1])
  
  sampleendind <- c(samplestartind[-1] - 1, labelsdim[1])
  sampleind <- rbind(samplestartind, sampleendind)
  sample0ind <- which(y == 0)#;print(length(sample0ind))
  
  sampletheta <- numeric(length(samplenum))
  samplen1 <- numeric(length(samplenum))
  
  for (i in 1:length(samplenum)) {
    tmp1 <- seq(sampleind[1, i], sampleind[2, i])
    tmp2 <- setdiff(tmp1, sample0ind)
    sample0ind2 <- setdiff(tmp1, tmp2)
    T1 <- sum(y[tmp2])#;print(T1)
    T2 <- sum(y[tmp2] ^ 2)#;print(T2)
    T3 <- sum(y[tmp2] ^ 3)#;print(T3)
    
    m <- (2 * (T2 ^ 2) - T1 * T2 - T3 * T1) / (T3 * T1 - T2 * T1 + (T1 ^
                                                                      2) - (T2 ^ 2) + 1e-15)
    m <- ifelse(m <= 0, 1e3, m)
    r <- (T2 + T1 * m) / (T1 * (m + 1) + 1e-15)
    p0 <- r ^ (-m)
    
    
    
    n1 <- length(tmp2)
    n0 <- samplenum[i] - n1
    
    sampletheta[i] <- m
    samplen1[i] <- n1
    
    weights[sample0ind2] <-
      ifelse(n1 == 0, 0, ifelse(n0 == 0, 1, (p0 / (1 - p0) * n1 / n0)))
    weights2[sample0ind2] <- weights[sample0ind2] ^ 2
    
  }
  
  samplethetam <-
    ifelse(
      sum(sampletheta != 1e3, na.rm = T) == 0,
      1e3,
      1 / weighted.mean(
        1 / sampletheta,
        w = ifelse(sampletheta == 1e3, 0, samplen1),
        na.rm = T
      )
    )#;print(sampletheta);print(samplethetam)
  
  fitNB <-
    try(glmer(
      y ~ (1 |
             id),
      weights = weights,
      family = MASS::negative.binomial(theta = samplethetam)
    ),
    silent = T)
  
  if (inherits(fitNB, 'try-error')) {
    warning('This situation is perhaps unsuitable to mixed model!')
    pvals <- rep(NA, labelsdim[2])#;print(pvals)
    return(pvals)
    
  } else{
    p <- length(samplenum)
    lenl <- labelsdim[1]
    pvals <- rep(NA, labelsdim[2])
    
    
    
    dp <- 1 / getME(fitNB, 'glmer.nb.theta')
    gamma <- getME(fitNB, 'mu')[samplestartind]
    W <- (1 / gamma + dp)
    sigma2 <- getME(fitNB, 'theta') ^ 2
    Wiv <- 1 / (W * (W + samplenum * sigma2))
    mutVimu <- sum(samplenum / (W + samplenum * sigma2))
    
    
    Wgdp <- W * gamma
    
    res <- resid(fitNB, type = 'response') * weights
    
    for (i in (1:(labelsdim[2]))) {
      #Statistic T
      
      caseind <- prepmetadatalist[[6 + i]][[2]][-1, ]
      
      xMat <-
        apply(caseind, 2, function(x, a, b)
          ifelse(x[1] != 0, sum(a[b[seq(x[1], x[2])]]), 0), res, prepmetadatalist[[6 +
                                                                                     i]][[1]])
      T <- as.numeric(crossprod(xMat / Wgdp))#;print(T)
      
      casenum <- prepmetadatalist[[6 + i]][[2]][1, ]
      
      wij2s <-
        apply(caseind, 2, function(x, a, b)
          ifelse(x[1] != 0, sum(a[b[seq(x[1], x[2])]]), 0), weights, prepmetadatalist[[6 +
                                                                                         i]][[1]])
      wij2ss <-
        apply(caseind, 2, function(x, a, b)
          ifelse(x[1] != 0, sum(a[b[seq(x[1], x[2])]]), 0), weights2, prepmetadatalist[[6 +
                                                                                          i]][[1]])
      
      mutViX <- wij2s / W - sigma2 * samplenum * wij2s * Wiv
      Es2 <- tcrossprod(mutViX) / mutVimu
      Es1 <- diag((wij2ss / W - sigma2 * (wij2s ^ 2) * Wiv))
      
      Es <-  Es1 - Es2
      
      pvals[i] <- quad_pval(T, Es, method = method)
      
    }
    
    return(as.numeric(pvals))
    
  }
}

##weighted scMMST for NB, used for NB-zinb
STTestWNB <-
  function(y,
           prepmetadatalist,
           method = "davies",
           weights = NULL,
           theta = stop("'theta' must be specified")) {
    require(lme4)
    require(MASS)
    require(CompQuadForm)
    require(Matrix)
    
    
    y <- as.numeric(y)
    id <- prepmetadatalist[[1]]
    idorder <- prepmetadatalist[[2]]
    labelsdim <- prepmetadatalist[[4]]
    samplenum <- prepmetadatalist[[5]]
    samplestartind <- prepmetadatalist[[6]]
    
    sampleendind <- c(samplestartind[-1] - 1, labelsdim[1])
    sampleind <- rbind(samplestartind, sampleendind)
    
    #Fit model
    
    y <- y[idorder]
    
    if (is.null(weights)) {
      weights <- rep(1, labelsdim[1])
      weights2 <- weights
    } else{
      weights <- weights[idorder]
      weights2 <- weights ^ 2
    }
    
    fitNB <-
      try(glmer(
        y ~ (1 |
               id),
        weights = weights,
        family = MASS::negative.binomial(theta = theta)
      ),
      silent = T)
    
    if (inherits(fitNB, 'try-error')) {
      warning('This situation is perhaps unsuitable to mixed model!')
      pvals <- rep(NA, labelsdim[2])#;print(pvals)
      return(pvals)
      
    } else{
      p <- length(samplenum)
      lenl <- labelsdim[1]
      pvals <- rep(NA, labelsdim[2])
      
      dp <- 1 / getME(fitNB, 'glmer.nb.theta')
      print(1 / dp)
      gamma <- getME(fitNB, 'mu')[samplestartind]
      W <- (1 / gamma + dp)
      sigma2 <- getME(fitNB, 'theta') ^ 2
      Wiv <- 1 / (W * (W + samplenum * sigma2))
      mutVimu <- sum(samplenum / (W + samplenum * sigma2))
      
      Wgdp <- W * gamma
      
      res <- resid(fitNB, type = 'response') * weights
      
      for (i in (1:(labelsdim[2]))) {
        #Statistic T
        caseind <- prepmetadatalist[[6 + i]][[2]][-1, ]
        
        xMat <-
          apply(caseind, 2, function(x, a, b)
            ifelse(x[1] != 0, sum(a[b[seq(x[1], x[2])]]), 0), res, prepmetadatalist[[6 +
                                                                                       i]][[1]])
        T <- as.numeric(crossprod(xMat / Wgdp))
        
        casenum <- prepmetadatalist[[6 + i]][[2]][1, ]
        
        wij2s <-
          apply(caseind, 2, function(x, a, b)
            ifelse(x[1] != 0, sum(a[b[seq(x[1], x[2])]]), 0), weights, prepmetadatalist[[6 +
                                                                                           i]][[1]])
        wij2ss <-
          apply(caseind, 2, function(x, a, b)
            ifelse(x[1] != 0, sum(a[b[seq(x[1], x[2])]]), 0), weights2, prepmetadatalist[[6 +
                                                                                            i]][[1]])
        
        mutViX <- wij2s / W - sigma2 * samplenum * wij2s * Wiv
        Es2 <- tcrossprod(mutViX) / mutVimu
        Es1 <- diag((wij2ss / W - sigma2 * (wij2s ^ 2) * Wiv))
        Es <-  Es1 - Es2
        
        pvals[i] <-
          quad_pval(T, Es, method = method)#;print(pvals);print(i)
        
        
      }
      
      return(as.numeric(pvals))
      
    }
  }

STTestTheNB <-
  function(y,
           prepmetadatalist,
           method = "davies",
           theta = stop("'theta' must be specified")) {
    require(lme4)
    require(MASS)
    require(CompQuadForm)
    require(Matrix)
    
    
    y <- as.numeric(y)
    id <- prepmetadatalist[[1]]
    idorder <- prepmetadatalist[[2]]
    labelsdim <- prepmetadatalist[[4]]
    samplenum <- prepmetadatalist[[5]]
    samplestartind <- prepmetadatalist[[6]]
    
    #Fit model
    
    y <- y[idorder]
    
    fitNB <-
      try(glmer(y ~ (1 |
                       id), family = MASS::negative.binomial(theta = theta)), silent = T)
    
    if (inherits(fitNB, 'try-error')) {
      warning('This situation is perhaps unsuitable to mixed model!')
      pvals <- rep(NA, labelsdim[2])#;print(pvals)
      return(pvals)
      
    } else{
      p <- length(samplenum)
      lenl <- labelsdim[1]
      pvals <- rep(NA, labelsdim[2])
      
      dp <- 1 / getME(fitNB, 'glmer.nb.theta')
      gamma <- getME(fitNB, 'mu')[samplestartind]
      W <- (1 / gamma + dp)
      sigma2 <- getME(fitNB, 'theta') ^ 2
      Wiv <- 1 / (W + samplenum * sigma2)
      mutVimu <- sum(samplenum * Wiv)
      
      Wgdp <- W * gamma
      
      res <- resid(fitNB, type = 'response')
      
      for (i in (1:(labelsdim[2]))) {
        tmp <- prepmetadatalist[[6 + i]][[2]][-1, ]
        
        xMat <-
          apply(tmp, 2, function(x, a, b)
            if (x[1] != 0) {
              sum(a[b[seq(x[1], x[2])]])
            } else{
              0
            }, res, prepmetadatalist[[6 + i]][[1]])
        T <- as.numeric(crossprod(xMat / Wgdp))
        
        casenum <- prepmetadatalist[[6 + i]][[2]][1, ]
        
        mutViX <- casenum * Wiv
        Es2 <- tcrossprod(mutViX) / mutVimu
        Es1 <- diag(casenum * (1 / W) * (1 - casenum * sigma2 * Wiv))
        Es <-  Es1 - Es2
        
        pvals[i] <- quad_pval(T, Es, method = method)
        
      }
      
      return(as.numeric(pvals))
      
    }
  }


#####quadratic form pvalue, used in R CRAN package "GMMAT"#####
Q_pval <- function(Q, lambda, method = "davies") {
  if (method == "davies") {
    tmp <-
      suppressWarnings(CompQuadForm::davies(
        q = Q,
        lambda = lambda,
        acc = 1e-6
      ))
    pval <- tmp$Qq
    if ((tmp$ifault > 0) |
        (pval <= 1e-5) | (pval >= 1))
      method <- "kuonen"
  }
  if (method == "kuonen") {
    pval <- try(pKuonen(x = Q, lambda = lambda), silent = TRUE)
    if (inherits(pval, "try-error")) {
      pval <- NA
    }
    if (is.na(pval) & (sum(lambda < 0) == 0))
      method <- "liu"
  }
  if (method == "liu")
    pval <- CompQuadForm::liu(q = Q, lambda = lambda)
  return(pval)
}

quad_pval <- function(T, Es, method = "davies") {
  lambda <- eigen(Es, only.values = TRUE, symmetric = TRUE)$values
  lambda <- lambda[lambda != 0]
  pval <- Q_pval(T, lambda, method = method)
  if (sum(lambda < 0) != 0) {
    pval <- 2 * min(pval, 1 - pval)
  }#;print(lambda)
  
  return(pval)
}

pKuonen <-
  function (x,
            lambda,
            delta = rep(0, length(lambda)),
            df = rep(1, length(lambda)))
  {
    delta <- delta[lambda != 0]
    df <- df[lambda != 0]
    lambda <- lambda[lambda != 0]
    if (length(lambda) != length(delta))
      stop("Error: inconsistent length in lambda and delta!")
    if (length(lambda) != length(df))
      stop("Error: inconsistent length in lambda and df!")
    if (length(lambda) == 1) {
      pchisq(x / lambda,
             df = df,
             ncp = delta,
             lower.tail = FALSE)
    }
    d <- max(lambda)
    lambda <- lambda / d
    x <- x / d
    k0 <- function(zeta) {
      -sum(df * log(1 - 2 * zeta * lambda)) / 2 + sum((delta * lambda *
                                                         zeta) / (1 - 2 * zeta * lambda))
    }
    kprime0 <- function(zeta) {
      sapply(zeta, function(zz) {
        sum(((delta + df) * lambda) / (1 - 2 * zz * lambda) + 2 * (delta *
                                                                     zz * lambda ^
                                                                     2) / (1 - 2 * zz * lambda) ^ 2)
      })
    }
    kpprime0 <- function(zeta) {
      sum((2 * (2 * delta + df) * lambda ^ 2) / (1 - 2 * zeta * lambda) ^ 2 + 8 *
            delta * zeta * lambda ^ 3 / (1 - 2 * zeta * lambda) ^ 3
      )
    }
    if (any(lambda < 0)) {
      lmin <- max(1 / (2 * lambda[lambda < 0])) * 0.99999
    }
    else if (x > sum((df + delta) * lambda)) {
      lmin <- -0.01
    }
    else {
      lmin <- -length(lambda) * max(df + delta) / (2 * x)
    }
    lmax <- min(1 / (2 * lambda[lambda > 0])) * 0.99999
    hatzeta <-
      uniroot(
        function(zeta)
          kprime0(zeta) - x,
        lower = lmin,
        #, extendInt = "yes", check.conv = FALSE, trace = 1, maxiter = 300000
        upper = lmax,
        tol = 1e-08
      )$root
    w <- sign(hatzeta) * sqrt(2 * (hatzeta * x - k0(hatzeta)))
    v <- hatzeta * sqrt(kpprime0(hatzeta))
    if (abs(hatzeta) < 1e-04)
      NA
    else
      pnorm(w + log(v / w) / w, lower.tail = FALSE)
  }


#######simulation#####

# parsNB=list(mu0=1,mua=5,mub=0.5,sa=0.5,sb=0.5,dp=2,p=0.5,nc=10,rc=0.5,ng=100,rde=0.1,seed=1000)
# parsPois=list(mu0=1,mua=5,mub=0.1,sa=0.5,sb=0.5,p=5,nc=10,rc=0.5,ng=100,rde=0.1,seed=1000)

#mu0--baseline mean value in logistic regressions for zero counts, i.e. mu_pi
#mua--baseline mean value for batch effects, i.e. intercepts mu_0 in GLIMMs
#mub--baseline mean value for group effects, i.e. beta_0 in GLIMMs
#sa--standard deviation random batch effects, i.e. sigma_b in GLIMMs
#sb--standard deviation for random group effects, i.e. sigma_beta in GLIMMs
#dp--dispersion parameter theta of negative binomial distribution, reciprocal of BCV
#p--number of batches
#nc--number of cells in each batch
#rc--ratio of cases, 0.5 means even cases and controls
#ng--number of genes
#rde--ratio of differentially expressed genes
#seed--random number generation seed for reproduction

##simulations of NB GLIMMs
simNB <-
  function(pars = list(
    mu0 = 1,
    mua = 5,
    mub = 1,
    sa = 0.5,
    sb = 0.5,
    p = 5,
    dp = 2,
    nc = 10,
    rc = 0.5,
    ng = 100,
    rde = 0.1,
    seed = 1000
  )) {
    require(Biobase)
    
    mu0 <- pars$mu0
    mua <- pars$mua
    mub <- pars$mub
    sa <- pars$sa
    sb <- pars$sb
    dp <- pars$dp
    p <- pars$p
    caseNum <- ceiling(pars$nc * pars$rc)
    conNum <-  pars$nc - caseNum
    nc <- pars$nc * p
    ng1 <- ceiling(pars$ng * pars$rde)
    ng0 <- pars$ng - ng1
    set.seed(pars$seed)
    
    #GLMM
    muVec <- rep(mua, nc)
    alpha <- rnorm(p, 0, sa)
    alphaVec <- rep(alpha, each = pars$nc)
    betaVec <- rep(rnorm(p, mub, sb), each = pars$nc)
    label <- rep(c(rep(1, caseNum), rep(0, conNum)), p)
    
    betaMlabel <-  label * betaVec
    
    countstmp0 <-
      matrix(rnbinom(nc * ng0, size = dp, mu = exp(muVec + alphaVec)),
             ncol = nc,
             byrow = T)
    countstmp1 <-
      matrix(rnbinom(
        nc * ng1,
        size = dp,
        mu = exp(muVec + alphaVec + betaMlabel)
      ),
      ncol = nc,
      byrow = T)
    countstmp <- rbind(countstmp0, countstmp1)
    deind <- c(rep(0, ng0), rep(1, ng1))
    rm(countstmp0)
    rm(countstmp1)
    
    #logistic regression for zeros
    pi <- 1 / (1 + exp(-mu0 - alphaVec))
    ypi <- matrix(rbinom(nc * pars$ng, 1, pi), ncol = nc, byrow = T)
    
    counts <- ifelse(ypi == 0, 0, countstmp)
    rm(countstmp)
    
    id <- rep(c(1:p), each = pars$nc)
    
    tmp <- colSums(counts) != 0
    counts <- counts[, tmp]
    id <- id[tmp]
    label <- label[tmp]
    rm(tmp)
    
    sime <- ExpressionSet(assayData = counts)
    # We remove genes with only zeros
    cat('Removing ', sum(rowSums(exprs(sime)) == 0),
        " genes with only 0's\n")
    sime <- sime[rowSums(exprs(sime)) != 0,]
    Group = factor(ifelse(label == 0, "A", "B"))
    Batch = factor(id)
    
    pData(sime)$Group = Group
    pData(sime)$Batch = Batch
    fData(sime)$De = deind
    return(sime)
    
  }

##simulations of Poisson GLIMMs
simPois <-
  function(pars = list(
    mu0 = 1,
    mua = 5,
    mub = 1,
    sa = 0.5,
    sb = 0.5,
    p = 5,
    nc = 10,
    rc = 0.5,
    ng = 100,
    rde = 0.1,
    seed = 1000
  )) {
    require(Biobase)
    
    mu0 <- pars$mu0
    mua <- pars$mua
    mub <- pars$mub
    sa <- pars$sa
    sb <- pars$sb
    p <- pars$p
    caseNum <- ceiling(pars$nc * pars$rc)
    conNum <-  pars$nc - caseNum
    nc <- pars$nc * p
    ng1 <- ceiling(pars$ng * pars$rde)
    ng0 <- pars$ng - ng1
    set.seed(pars$seed)
    
    # require(plyr)
    muVec <- rep(mua, nc)
    alphaVec <- rep(rnorm(p, 0, sa), each = pars$nc)
    betaVec <- rep(rnorm(p, mub, sb), each = pars$nc)
    label <- rep(c(rep(1, caseNum), rep(0, conNum)), p)
    
    betaMlabel <-  label * betaVec
    
    
    
    countstmp0 <-
      matrix(rpois(nc * ng0, lambda = exp(muVec + alphaVec)),
             ncol = nc,
             byrow = T)
    countstmp1 <-
      matrix(rpois(nc * ng1, lambda = exp(muVec + alphaVec + betaMlabel)),
             ncol = nc,
             byrow = T)
    countstmp <- rbind(countstmp0, countstmp1)
    deind <- c(rep(0, ng0), rep(1, ng1))
    rm(countstmp0)
    rm(countstmp1)
    
    # pi <- rep(1/(1+exp(-mu0-alphaVec)), each = pars$nc)
    pi <- 1 / (1 + exp(-mu0 - alphaVec))
    ypi <- matrix(rbinom(nc * pars$ng, 1, pi), ncol = nc, byrow = T)
    
    counts <- ifelse(ypi == 0, 0, countstmp)
    rm(countstmp)
    
    
    id <- rep(c(1:p), each = pars$nc)
    
    
    tmp <- colSums(counts) != 0
    counts <- counts[, tmp]
    id <- id[tmp]
    label <- label[tmp]
    rm(tmp)
    
    
    sime <- ExpressionSet(assayData = counts)
    # We remove genes with only zeros as zinbwave needs to remove these genes
    cat('Removing ', sum(rowSums(exprs(sime)) == 0),
        " genes with only 0's\n")
    sime <- sime[rowSums(exprs(sime)) != 0,]
    Group <- factor(ifelse(label == 0, "A", "B"))
    Batch <- factor(id)
    
    pData(sime)$Group = Group
    pData(sime)$Batch = Batch
    fData(sime)$De = deind
    return(sime)
    
  }


############runBinom########################

runBinom <- function(d) {
  #d is a DGEList object generated by R package "edgeR" with binary count values
  label = matrix(as.numeric(d$samples$Group) - 1, ncol = 1)
  id = as.numeric(d$samples$Batch)
  nfeatures = dim(d)[1]
  counts = d$counts
  tmp <- prepmetadata(id, label)
  pvals <- numeric(nfeatures)
  pvals <-
    foreach(
      i = 1:nfeatures,
      .combine = rbind,
      .export = c("STTestTheBinom", "pKuonen", "quad_pval", "Q_pval")
    ) %dopar% {
      res <-
        try(STTestTheBinom(counts[i, ], prepmetadatalist = tmp, method = "davies"),
            silent = T)
      if (inherits(res, 'try-error')) {
        res <- NA
      }
      # res <- STTestTheBinom(counts[i,], prepmetadatalist = tmp, method="davies")
      res
    }
  padj = p.adjust(pvals, method = "BH")
  list(pvals = pvals,
       padj = padj,
       logfc = NA)
  # pvals
}
