# Supplementary material for: Identifying Differentially Expressed Genes of Zero Inflated Single Cell RNA Sequencing Data Using Mixed Model Score Tests
Source: Front Genet. 2021 Feb 5;12:616686. doi: 10.3389/fgene.2021.616686 (PMC7894898; doi:10.3389/fgene.2021.616686)
Supplement: Supplementary file 1 [file Data_Sheet_1.ZIP › Data_S1_R code for scMMSTs/mian.R]

#main codes to reproduce figures and tables in the manuscript.
#set working path to be the location of the decompressed file folder of codes
path = '/home/scMMST/Data_S1_R codes  for scMMSTs/'
setwd(path)
source("Functions.R")

####real data preparation#####

#Downlod Usoskin dataset form "https://github.com/statOmics/zinbwaveZinger/blob/master/datasets/esetUsoskin.RData"
#in the location of the decompressed file folder of codes.
#Downlod Tung dataset form "https://github.com/Oshlack/splatter-paper/blob/master/data.tar.gz"
#and extract data.tar.gz in the location of the decompressed file folder of codes.

source("parameters_by_splatter.R")

##Figure S1
source("zero_inflation.R")

####simulations####

##fpr for Usoskin and Tung datasets
setwd(path)
source("simulations_fpr_real.R")

##fpr for NB and Poisson GLIMM
setwd(path)
source("simulations_fpr_GLIMM.R")

##TPR-FDP DE simulations for Usoskin and Tung datasets
setwd(path)
source("simulations_DE_real.R")

##TPR-FDP & AUC DE simulations for GLIMM
setwd(path)
source("simulations_DE_GLIMM.R")

####real data analysis####
setwd(path)
source("real_data_analysis.R")

####computation time####
setwd(path)
source("cputime.R")

quit("no")
