# Supplementary material for: Identifying Differentially Expressed Genes of Zero Inflated Single Cell RNA Sequencing Data Using Mixed Model Score Tests
Source: Front Genet. 2021 Feb 5;12:616686. doi: 10.3389/fgene.2021.616686 (PMC7894898; doi:10.3389/fgene.2021.616686)
Supplement: Supplementary file 1 [file Data_Sheet_1.ZIP › Data_S1_R code for scMMSTs/parameters_by_splatter.R]

library("scater")
library("splatter")
library("readr")

path = paste0(getwd(), "/")
setwd(path)

#Usoskin datasets estimated parameters by splatter
#First, downlod Usoskin dataset form "https://github.com/statOmics/zinbwaveZinger/blob/master/datasets/esetUsoskin.RData" in current directory.

load('esetUsoskin.RData')
eset = eset[rowSums(exprs(eset) > 0) >= 20,]
exprs(eset) <-
  apply(exprs(eset), 2, function(x) {
    storage.mode(x) <- 'integer'
    x
  })
paramsUsoskin <- splatEstimate((exprs(eset)))
saveRDS(paramsUsoskin, file = "paramsUsoskin.rds")

#Tung datasets estimated parameters by splatter
#First, downlod Tung dataset form "https://github.com/Oshlack/splatter-paper/blob/master/data.tar.gz"
#and extract data.tar.gz in current directory.

counts <- readr::read_tsv(
  "data/Tung.txt",
  col_types = readr::cols(
    .default = readr::col_integer(),
    X1 = readr::col_character()
  )
)
counts <- dplyr::select(counts, -X1)
counts <- as.matrix(counts)
sum(sum(is.na(counts)))
counts <- counts[rowSums(counts) >= 20,]
sum(sum(counts == 0)) / dim(counts)[1] / dim(counts)[2]
paramsTung <- splatEstimate(counts)
saveRDS(paramsTung, file = "paramsTung.rds")

####
setwd(path)


#quit("no")
