# Supplementary material for: Identifying Differentially Expressed Genes of Zero Inflated Single Cell RNA Sequencing Data Using Mixed Model Score Tests
Source: Front Genet. 2021 Feb 5;12:616686. doi: 10.3389/fgene.2021.616686 (PMC7894898; doi:10.3389/fgene.2021.616686)
Supplement: Supplementary file 1 [file Data_Sheet_1.ZIP › Data_S1_R code for scMMSTs/real_data_analysis.R]

library(zinbwave)
library(BiocParallel)
library(doParallel)
library(Biobase)
library(edgeR)
library(scales)
library(DESeq2)
library(iCOBRA) # roc
library(limma)
library(genefilter) #filtered pvalues
library(MAST)
library(RColorBrewer)
library(knitr)
library(lme4)
library(Matrix)
library(CompQuadForm)

path = paste0(getwd(), "/")
source(paste0(path, 'Functions.R'))
setwd(path)

load("esetUsoskin.RData")

NCORES <- 2
cl <- makeCluster(NCORES)
registerDoParallel(cl, cores = NCORES)
register(DoparParam())

cellType = droplevels(pData(eset)[, "Level 3"])
batch = pData(eset)[, "Picking sessions"]
counts = exprs(eset)
keep = rowSums(counts > 0) >= 20
counts = counts[keep, ]


#### Real data analysis ####
#### Methods ####
## RNA-seq methods
### edgeR


d <- DGEList(counts)
d <- suppressWarnings(edgeR::calcNormFactors(d))
design <- model.matrix( ~ cellType + batch)

cpm <- DGEList(counts = round(edgeR::cpm(d)))

d <- estimateDisp(d, design)
fit <- glmFit(d, design)
L <- matrix(0, nrow = ncol(fit$coefficients), ncol = 11)
rownames(L) <- colnames(fit$coefficients)
colnames(L) <-
  c("NF1",
    "NF2",
    "NF3",
    "NF4",
    "NF5",
    "NP1",
    "NP2",
    "NP3",
    "PEP1",
    "PEP2",
    "TH")
L[2:11, 1] <- -1 / 10 #NF1 vs. others
L[2:11, 2] <- c(1, rep(-1 / 10, 9)) #NF2 vs. others
L[2:11, 3] <- c(-1 / 10, 1, rep(-1 / 10, 8)) #NF3 vs. others
L[2:11, 4] <- c(rep(-1 / 10, 2), 1, rep(-1 / 10, 7)) #NF4 vs. others
L[2:11, 5] <- c(rep(-1 / 10, 3), 1, rep(-1 / 10, 6)) #NF5 vs. others
L[2:11, 6] <- c(rep(-1 / 10, 4), 1, rep(-1 / 10, 5)) #NP1 vs. others
L[2:11, 7] <- c(rep(-1 / 10, 5), 1, rep(-1 / 10, 4)) #NP2 vs. others
L[2:11, 8] <- c(rep(-1 / 10, 6), 1, rep(-1 / 10, 3)) #NP3 vs. others
L[2:11, 9] <- c(rep(-1 / 10, 7), 1, rep(-1 / 10, 2)) #PEP1 vs. others
L[2:11, 10] <- c(rep(-1 / 10, 8), 1, rep(-1 / 10, 1)) #PEP2 vs. others
L[2:11, 11] <- c(rep(-1 / 10, 9), 1) #TH vs. others
lrtListEdgeR = list()
for (i in 1:ncol(L))
  lrtListEdgeR[[i]] <-
  zinbwave::glmWeightedF(fit, contrast = L[, i], ZI = FALSE)
pvalsEdgeR = lapply(lrtListEdgeR, function(x)
  x$table$PValue)
padjListEdgeR = lapply(lrtListEdgeR, function(x)
  p.adjust(x$table$PValue, "BH"))
deGenesEdgeR = unlist(lapply(padjListEdgeR, function(x)
  sum(x < .05)))
deGenesEdgeR

datalist = list(pvalsEdgeR = pvalsEdgeR)
saveRDS(datalist, "Usoskinde.RDS")

###NB

require(edgeR)
design <- model.matrix( ~ cellType + batch)
cpm <- estimateDisp(cpm, design)
theta <- 1 / cpm$tagwise.dispersion

labels = dummy(cellType, levelsToKeep = levels(cellType))
id = as.numeric(batch)
nfeatures = dim(cpm$counts)[1]
tmp <- prepmetadata(id, labels)
pvalsNB <- numeric(nfeatures)
pvalsNB <-
  foreach(
    i = 1:nfeatures,
    .combine = rbind,
    .export = c("STTestTheNB", "pKuonen", "quad_pval", "Q_pval")
  ) %dopar% {
    res <-
      try(STTestTheNB(
        cpm$counts[i, ],
        prepmetadatalist = tmp,
        method = "davies",
        theta = theta[i]
      ),
      silent = T)
    if (inherits(res, 'try-error')) {
      res <- NA
    }
    res = res
    
  }

padjNB = apply(pvalsNB, 2, function(x)
  p.adjust(x, "BH"))
deGenesNB = apply(padjNB, 2, function(x)
  sum(x < .05, na.rm = T))
deGenesNB

datalist = list(pvalsEdgeR = pvalsEdgeR, pvalsNB = pvalsNB)
saveRDS(datalist, "Usoskinde.RDS")

### DESeq2


colData <- data.frame(cellType = cellType, batch = batch)
dse <-
  DESeqDataSetFromMatrix(
    countData = counts,
    colData = colData,
    design = ~ cellType + batch
  )
dse <- estimateSizeFactors(dse, type = "poscounts")
dse <- estimateDispersions(dse, minmu = 1e-3)
dse <-
  nbinomWaldTest(dse,
                 modelMatrixType = "standard",
                 betaPrior = TRUE,
                 minmu = 1e-3)
resultsNames(dse) #for building contrasts, see ?results
L = matrix(0, nrow = length(resultsNames(dse)), ncol = 11)
rownames(L) = resultsNames(dse)
L[2:11, 1] <- -1 / 10 #NF1 vs. others
L[2:11, 2] <- c(1, rep(-1 / 10, 9)) #NF2 vs. others
L[2:11, 3] <- c(-1 / 10, 1, rep(-1 / 10, 8)) #NF3 vs. others
L[2:11, 4] <- c(rep(-1 / 10, 2), 1, rep(-1 / 10, 7)) #NF4 vs. others
L[2:11, 5] <- c(rep(-1 / 10, 3), 1, rep(-1 / 10, 6)) #NF5 vs. others
L[2:11, 6] <- c(rep(-1 / 10, 4), 1, rep(-1 / 10, 5)) #NP1 vs. others
L[2:11, 7] <- c(rep(-1 / 10, 5), 1, rep(-1 / 10, 4)) #NP2 vs. others
L[2:11, 8] <- c(rep(-1 / 10, 6), 1, rep(-1 / 10, 3)) #NP3 vs. others
L[2:11, 9] <- c(rep(-1 / 10, 7), 1, rep(-1 / 10, 2)) #PEP1 vs. others
L[2:11, 10] <- c(rep(-1 / 10, 8), 1, rep(-1 / 10, 1)) #PEP2 vs. others
L[2:11, 11] <- c(rep(-1 / 10, 9), 1) #TH vs. others
resList = list()
for (i in 1:ncol(L))
  resList[[i]] = results(dse, contrast = L[, i])
pvalsDESeq2 <- lapply(resList, function(x)
  x$pvalue)
deGenesDESeq2 = unlist(lapply(resList, function(x)
  sum(x$padj <= 0.05, na.rm = TRUE)))
deGenesDESeq2

datalist = list(pvalsEdgeR = pvalsEdgeR,
                pvalsNB = pvalsNB,
                pvalsDESeq2 = pvalsDESeq2)
saveRDS(datalist, "Usoskinde.RDS")

### limma-voom

batchLimma = factor(gsub(batch, pattern = "-", replacement = "")) #valid names
design <- model.matrix( ~ cellType + batchLimma)
nf <- suppressWarnings(edgeR::calcNormFactors(counts))
y <-
  voom(counts,
       design,
       plot = FALSE,
       lib.size = colSums(counts) * nf)
fit <- lmFit(y, design)
contrast.matrix = makeContrasts(
  NF1 = -0.1 * cellTypeNF2 - 0.1 * cellTypeNF3 - 0.1 * cellTypeNF4 - 0.1 *
    cellTypeNF5 - 0.1 * cellTypeNP1 - 0.1 * cellTypeNP2 - 0.1 * cellTypeNP3 - 0.1 *
    cellTypePEP1 - 0.1 * cellTypePEP2 - 0.1 * cellTypeTH,
  NF2 = cellTypeNF2 - 0.1 * cellTypeNF3 - 0.1 * cellTypeNF4 - 0.1 * cellTypeNF5 - 0.1 *
    cellTypeNP1 - 0.1 * cellTypeNP2 - 0.1 * cellTypeNP3 - 0.1 * cellTypePEP1 - 0.1 *
    cellTypePEP2 - 0.1 * cellTypeTH,
  NF3 = -0.1 * cellTypeNF2 + cellTypeNF3 - 0.1 * cellTypeNF4 - 0.1 * cellTypeNF5 - 0.1 *
    cellTypeNP1 - 0.1 * cellTypeNP2 - 0.1 * cellTypeNP3 - 0.1 * cellTypePEP1 - 0.1 *
    cellTypePEP2 - 0.1 * cellTypeTH,
  NF4 = -0.1 * cellTypeNF2 - 0.1 * cellTypeNF3 + cellTypeNF4 - 0.1 * cellTypeNF5 - 0.1 *
    cellTypeNP1 - 0.1 * cellTypeNP2 - 0.1 * cellTypeNP3 - 0.1 * cellTypePEP1 - 0.1 *
    cellTypePEP2 - 0.1 * cellTypeTH,
  NF5 = -0.1 * cellTypeNF2 - 0.1 * cellTypeNF3 - 0.1 * cellTypeNF4 + cellTypeNF5 - 0.1 *
    cellTypeNP1 - 0.1 * cellTypeNP2 - 0.1 * cellTypeNP3 - 0.1 * cellTypePEP1 - 0.1 *
    cellTypePEP2 - 0.1 * cellTypeTH,
  NP1 = -0.1 * cellTypeNF2 - 0.1 * cellTypeNF3 - 0.1 * cellTypeNF4 - 0.1 *
    cellTypeNF5 + cellTypeNP1 - 0.1 * cellTypeNP2 - 0.1 * cellTypeNP3 - 0.1 *
    cellTypePEP1 - 0.1 * cellTypePEP2 - 0.1 * cellTypeTH,
  NP2 = -0.1 * cellTypeNF2 - 0.1 * cellTypeNF3 - 0.1 * cellTypeNF4 - 0.1 *
    cellTypeNF5 - 0.1 * cellTypeNP1 + cellTypeNP2 - 0.1 * cellTypeNP3 - 0.1 *
    cellTypePEP1 - 0.1 * cellTypePEP2 - 0.1 * cellTypeTH,
  NP3 = -0.1 * cellTypeNF2 - 0.1 * cellTypeNF3 - 0.1 * cellTypeNF4 - 0.1 *
    cellTypeNF5 - 0.1 * cellTypeNP1 - 0.1 * cellTypeNP2 + cellTypeNP3 - 0.1 *
    cellTypePEP1 - 0.1 * cellTypePEP2 - 0.1 * cellTypeTH,
  PEP1 = -0.1 * cellTypeNF2 - 0.1 * cellTypeNF3 - 0.1 * cellTypeNF4 - 0.1 *
    cellTypeNF5 - 0.1 * cellTypeNP1 - 0.1 * cellTypeNP2 - 0.1 * cellTypeNP3 + cellTypePEP1 - 0.1 *
    cellTypePEP2 - 0.1 * cellTypeTH,
  PEP2 = -0.1 * cellTypeNF2 - 0.1 * cellTypeNF3 - 0.1 * cellTypeNF4 - 0.1 *
    cellTypeNF5 - 0.1 * cellTypeNP1 - 0.1 * cellTypeNP2 - 0.1 * cellTypeNP3 - 0.1 *
    cellTypePEP1 + cellTypePEP2 - 0.1 * cellTypeTH,
  TH = -0.1 * cellTypeNF2 - 0.1 * cellTypeNF3 - 0.1 * cellTypeNF4 - 0.1 *
    cellTypeNF5 - 0.1 * cellTypeNP1 - 0.1 * cellTypeNP2 - 0.1 * cellTypeNP3 - 0.1 *
    cellTypePEP1 - 0.1 * cellTypePEP2 + cellTypeTH,
  levels = design
)
fit2 <- contrasts.fit(fit, contrast.matrix)
fit2 <- eBayes(fit2)
ttList = list()
for (i in 1:11)
  ttList[[i]]  <-
  topTable(fit2,
           coef = i,
           n = nrow(counts),
           sort.by = "none")
pvalsLimma <- lapply(ttList, function(x)
  x$P.Value)
deGenesLimma = unlist(lapply(ttList, function(x)
  sum(x$adj.P.Val <= 0.05)))
deGenesLimma

datalist = list(
  pvalsEdgeR = pvalsEdgeR,
  pvalsNB = pvalsNB,
  pvalsDESeq2 = pvalsDESeq2,
  pvalsLimma = pvalsLimma
)
saveRDS(datalist, "Usoskinde.RDS")

## scRNA-seq methods

### MAST


#counts = exprs(eset)
tpm <- counts * 1e6 / colSums(counts)
tpm <- log2(tpm + 1)
sca <-
  FromMatrix(tpm,  cData = data.frame(cellType = cellType, batch = batch))
#sca <- FromMatrix(counts,  cData=data.frame(group=group))

# Adaptive thresholding from MAST vignette
freq_expressed <- 0.1
thres <-
  thresholdSCRNACountMatrix(
    assay(sca),
    nbins = 200,
    min_per_bin = 50,
    conditions = cellType
  )
#par(mfrow=c(5,4))
#plot(thres)
assays(sca) <- list(thresh = thres$counts_threshold, tpm = assay(sca))
expressed_genes <- freq(sca) > freq_expressed
sca <- sca[expressed_genes, ]

ngeneson <- apply(counts, 2, function(x)
  mean(x > 0))
CD <- colData(sca)
CD$ngeneson <- ngeneson
CD$cngeneson <- CD$ngeneson - mean(ngeneson)
colData(sca) <- CD
## differential expression
fit <- zlm( ~ cellType + batch + cngeneson, sca = sca)
### contrasts
L <- matrix(0, nrow = ncol(fit@coefC), ncol = 11)
rownames(L) <- colnames(fit@coefC)
colnames(L) <-
  c("NF1",
    "NF2",
    "NF3",
    "NF4",
    "NF5",
    "NP1",
    "NP2",
    "NP3",
    "PEP1",
    "PEP2",
    "TH")
L[2:11, 1] <- -1 / 10 #NF1 vs. others
L[2:11, 2] <- c(1, rep(-1 / 10, 9)) #NF2 vs. others
L[2:11, 3] <- c(-1 / 10, 1, rep(-1 / 10, 8)) #NF3 vs. others
L[2:11, 4] <- c(rep(-1 / 10, 2), 1, rep(-1 / 10, 7)) #NF4 vs. others
L[2:11, 5] <- c(rep(-1 / 10, 3), 1, rep(-1 / 10, 6)) #NF5 vs. others
L[2:11, 6] <- c(rep(-1 / 10, 4), 1, rep(-1 / 10, 5)) #NP1 vs. others
L[2:11, 7] <- c(rep(-1 / 10, 5), 1, rep(-1 / 10, 4)) #NP2 vs. others
L[2:11, 8] <- c(rep(-1 / 10, 6), 1, rep(-1 / 10, 3)) #NP3 vs. others
L[2:11, 9] <- c(rep(-1 / 10, 7), 1, rep(-1 / 10, 2)) #PEP1 vs. others
L[2:11, 10] <- c(rep(-1 / 10, 8), 1, rep(-1 / 10, 1)) #PEP2 vs. others
L[2:11, 11] <- c(rep(-1 / 10, 9), 1) #TH vs. others
lrFitList = list()
for (i in 1:ncol(L))
  lrFitList[[i]] <- lrTest(fit, L[, i, drop = FALSE])
pval = lapply(lrFitList, function(x)
  x[, 'hurdle', 'Pr(>Chisq)'])
padj = lapply(pval, function(x)
  p.adjust(x, "BH"))
deGenesMAST = unlist(lapply(padj, function(x)
  sum(x <= 0.05)))

pvalALL = lapply(pval, function(x) {
  pvaltmp = vector(length = nrow(counts))
  pvaltmp[] = NA
  names(pvaltmp) = rownames(counts)
  pvaltmp[match(names(x), names(pvaltmp))] = x
  pvaltmp
})

padjALL = lapply(padj, function(x) {
  padjtmp = vector(length = nrow(counts))
  padjtmp[] = NA
  names(padjtmp) = rownames(counts)
  padjtmp[match(names(x), names(padjtmp))] = x
  padjtmp
})


datalist = list(
  pvalsEdgeR = pvalsEdgeR,
  pvalsNB = pvalsNB,
  pvalsDESeq2 = pvalsDESeq2,
  pvalsLimma = pvalsLimma,
  pvalsMAST = pvalALL
)
saveRDS(datalist, "Usoskinde.RDS")

### zinbwave


core <- SummarizedExperiment(counts,
                             colData = data.frame(cellType = cellType, batch =
                                                    batch))
zinb_c <-
  zinbFit(core,
          X = '~ cellType + batch',
          commondispersion = TRUE,
          epsilon = 1e12)
weights = computeObservationalWeights(zinb_c, counts)

datalist = list(
  pvalsEdgeR = pvalsEdgeR,
  pvalsNB = pvalsNB,
  pvalsDESeq2 = pvalsDESeq2,
  pvalsLimma = pvalsLimma,
  pvalsMAST = pvalALL,
  weights = weights
)
saveRDS(datalist, "Usoskinde.RDS")


### zinbwave-edgeR


d <- DGEList(counts)
d <- suppressWarnings(edgeR::calcNormFactors(d))
design <- model.matrix( ~ cellType + batch)

cpm <- DGEList(counts = round(edgeR::cpm(d)))

d$weights = weights
d <- estimateDisp(d, design)
fit <- glmFit(d, design)
L <- matrix(0, nrow = ncol(fit$coefficients), ncol = 11)
rownames(L) <- colnames(fit$coefficients)
colnames(L) <-
  c("NF1",
    "NF2",
    "NF3",
    "NF4",
    "NF5",
    "NP1",
    "NP2",
    "NP3",
    "PEP1",
    "PEP2",
    "TH")
L[2:11, 1] <- -1 / 10 #NF1 vs. others
L[2:11, 2] <- c(1, rep(-1 / 10, 9)) #NF2 vs. others
L[2:11, 3] <- c(-1 / 10, 1, rep(-1 / 10, 8)) #NF3 vs. others
L[2:11, 4] <- c(rep(-1 / 10, 2), 1, rep(-1 / 10, 7)) #NF4 vs. others
L[2:11, 5] <- c(rep(-1 / 10, 3), 1, rep(-1 / 10, 6)) #NF5 vs. others
L[2:11, 6] <- c(rep(-1 / 10, 4), 1, rep(-1 / 10, 5)) #NP1 vs. others
L[2:11, 7] <- c(rep(-1 / 10, 5), 1, rep(-1 / 10, 4)) #NP2 vs. others
L[2:11, 8] <- c(rep(-1 / 10, 6), 1, rep(-1 / 10, 3)) #NP3 vs. others
L[2:11, 9] <- c(rep(-1 / 10, 7), 1, rep(-1 / 10, 2)) #PEP1 vs. others
L[2:11, 10] <- c(rep(-1 / 10, 8), 1, rep(-1 / 10, 1)) #PEP2 vs. others
L[2:11, 11] <- c(rep(-1 / 10, 9), 1) #TH vs. others
lrtListZinbwaveEdger = list()
for (i in 1:ncol(L))
  lrtListZinbwaveEdger[[i]] <-
  zinbwave::glmWeightedF(fit, contrast = L[, i])
pvalsZinbEdgeR = lapply(lrtListZinbwaveEdger, function(x)
  x$table$PValue)
padjListZinbEdgeR = lapply(lrtListZinbwaveEdger, function(x)
  p.adjust(x$table$PValue, "BH"))
deGenesZinbEdgeR = unlist(lapply(padjListZinbEdgeR, function(x)
  sum(x <= .05)))
deGenesZinbEdgeR

datalist = list(
  pvalsEdgeR = pvalsEdgeR,
  pvalsNB = pvalsNB,
  pvalsDESeq2 = pvalsDESeq2,
  pvalsLimma = pvalsLimma,
  pvalsMAST = pvalALL,
  pvalsZinbEdgeR = pvalsZinbEdgeR,
  weights = weights
)

saveRDS(datalist, "Usoskinde.RDS")

### zinbwave-DESeq2


colData <- data.frame(cellType = cellType, batch = batch)
dse <-
  DESeqDataSetFromMatrix(
    countData = counts,
    colData = colData,
    design = ~ cellType + batch
  )
assays(dse)[["weights"]] = weights
dse <- DESeq2::estimateSizeFactors(dse, type = "poscounts")
dse <- estimateDispersions(dse, minmu = 1e-3)
dse <-
  nbinomWaldTest(
    dse,
    modelMatrixType = "standard",
    betaPrior = TRUE,
    useT = TRUE,
    df = rowSums(weights) - 13,
    minmu = 1e-3
  )
resultsNames(dse) #for building contrasts, see ?results
L = matrix(0, nrow = length(resultsNames(dse)), ncol = 11)
rownames(L) = resultsNames(dse)
L[2:11, 1] <- -1 / 10 #NF1 vs. others
L[2:11, 2] <- c(1, rep(-1 / 10, 9)) #NF2 vs. others
L[2:11, 3] <- c(-1 / 10, 1, rep(-1 / 10, 8)) #NF3 vs. others
L[2:11, 4] <- c(rep(-1 / 10, 2), 1, rep(-1 / 10, 7)) #NF4 vs. others
L[2:11, 5] <- c(rep(-1 / 10, 3), 1, rep(-1 / 10, 6)) #NF5 vs. others
L[2:11, 6] <- c(rep(-1 / 10, 4), 1, rep(-1 / 10, 5)) #NP1 vs. others
L[2:11, 7] <- c(rep(-1 / 10, 5), 1, rep(-1 / 10, 4)) #NP2 vs. others
L[2:11, 8] <- c(rep(-1 / 10, 6), 1, rep(-1 / 10, 3)) #NP3 vs. others
L[2:11, 9] <- c(rep(-1 / 10, 7), 1, rep(-1 / 10, 2)) #PEP1 vs. others
L[2:11, 10] <- c(rep(-1 / 10, 8), 1, rep(-1 / 10, 1)) #PEP2 vs. others
L[2:11, 11] <- c(rep(-1 / 10, 9), 1) #TH vs. others
resListZinbDESeq2 = list()
for (i in 1:ncol(L))
  resListZinbDESeq2[[i]] = results(dse, contrast = L[, i])
pvalsZinbDESeq2 <- lapply(resListZinbDESeq2, function(x)
  x$pvalue)

deGenesZinbDESeq2 = unlist(lapply(resListZinbDESeq2, function(x)
  sum(x$padj <= 0.05, na.rm = TRUE)))

datalist = list(
  pvalsEdgeR = pvalsEdgeR,
  pvalsNB = pvalsNB,
  pvalsDESeq2 = pvalsDESeq2,
  pvalsLimma = pvalsLimma,
  pvalsMAST = pvalALL,
  pvalsZinbEdgeR = pvalsZinbEdgeR,
  pvalsZinbDESeq2 = pvalsZinbDESeq2,
  weights = weights
)

saveRDS(datalist, "Usoskinde.RDS")

###scMMSTs###


###TrNB
labels = dummy(cellType, levelsToKeep = levels(cellType))
id = as.numeric(batch)
nfeatures = dim(cpm$counts)[1]
tmp <- prepmetadata(id, labels)

pvalsTrNB <- numeric(nfeatures)
pvalsTrNB <-
  foreach(
    i = 1:nfeatures,
    .combine = rbind,
    .export = c("STTestTrNB", "pKuonen", "quad_pval", "Q_pval")
  ) %dopar% {
    res <-
      try(STTestTrNB(cpm$counts[i, ],
                     prepmetadatalist = tmp,
                     method = "davies"),
          silent = T)
    if (inherits(res, 'try-error')) {
      res <- NA
    }
    res = res
  }

padjTrNB = apply(pvalsTrNB, 2, function(x)
  p.adjust(x, "BH"))
deGenesTrNB = apply(padjTrNB, 2, function(x)
  sum(x < .05, na.rm = T))
deGenesTrNB

datalist = list(
  pvalsEdgeR = pvalsEdgeR,
  pvalsNB = pvalsNB,
  pvalsDESeq2 = pvalsDESeq2,
  pvalsLimma = pvalsLimma,
  pvalsMAST = pvalALL,
  pvalsZinbEdgeR = pvalsZinbEdgeR,
  pvalsZinbDESeq2 = pvalsZinbDESeq2,
  pvalsTrNB = pvalsTrNB,
  weights = weights
)

saveRDS(datalist, "Usoskinde.RDS")
###ZinbwaveNB
cpm$weights = weights
cpm <- estimateDisp(cpm, design)
theta <- 1 / cpm$tagwise.dispersion
# theta <- getTheta(zinb_c)

pvalsZinbNB <- numeric(nfeatures)
pvalsZinbNB <-
  foreach(
    i = 1:nfeatures,
    .combine = rbind,
    .export = c("STTestWNB", "pKuonen", "quad_pval", "Q_pval")
  ) %dopar% {
    res <-
      try(STTestWNB(
        cpm$counts[i, ],
        prepmetadatalist = tmp,
        method = "davies",
        weights = weights[i, ],
        theta = theta[i]
      ),
      silent = T)
    if (inherits(res, 'try-error')) {
      res <- NA
    }
    res = res
    
  }
# padj=p.adjust(pvals,method="BH")
# list(pvals=pvals,padj=padj,logfc=NA)
padjZinbNB = apply(pvalsZinbNB, 2, function(x)
  p.adjust(x, "BH"))
deGenesZinbNB = apply(padjZinbNB, 2, function(x)
  sum(x < .05, na.rm = T))
deGenesZinbNB

datalist = list(
  pvalsEdgeR = pvalsEdgeR,
  pvalsNB = pvalsNB,
  pvalsDESeq2 = pvalsDESeq2,
  pvalsLimma = pvalsLimma,
  pvalsMAST = pvalALL,
  pvalsZinbEdgeR = pvalsZinbEdgeR,
  pvalsZinbDESeq2 = pvalsZinbDESeq2,
  pvalsTrNB = pvalsTrNB,
  pvalsZinbNB = pvalsZinbNB,
  weights = weights
)

saveRDS(datalist, "Usoskinde.RDS")

### Poisson

pvalsPois <- numeric(nfeatures)
pvalsPois <-
  foreach(
    i = 1:nfeatures,
    .combine = rbind,
    .export = c("STTestThePois", "pKuonen", "quad_pval", "Q_pval")
  ) %dopar% {
    res <-
      try(STTestThePois(
        cpm$counts[i, ],
        prepmetadatalist = tmp,
        method = "davies",
        dispersion = T
      ),
      silent = T)
    if (inherits(res, 'try-error')) {
      res <- NA
    }
    res = res
  }
padjPois = apply(pvalsPois, 2, function(x)
  p.adjust(x, "BH"))
deGenesPois = apply(padjPois, 2, function(x)
  sum(x < .05, na.rm = T))
deGenesPois

datalist = list(
  pvalsEdgeR = pvalsEdgeR,
  pvalsNB = pvalsNB,
  pvalsDESeq2 = pvalsDESeq2,
  pvalsLimma = pvalsLimma,
  pvalsMAST = pvalALL,
  pvalsZinbEdgeR = pvalsZinbEdgeR,
  pvalsZinbDESeq2 = pvalsZinbDESeq2,
  pvalsTrNB = pvalsTrNB,
  pvalsZinbNB = pvalsZinbNB,
  pvalsPois = pvalsPois,
  weights = weights
)

saveRDS(datalist, "Usoskinde.RDS")

### TrPois

pvalsTrPois <- numeric(nfeatures)
pvalsTrPois <-
  foreach(
    i = 1:nfeatures,
    .combine = rbind,
    .export = c("STTestTrPois", "pKuonen", "quad_pval", "Q_pval")
  ) %dopar% {
    res <-
      try(STTestTrPois(
        cpm$counts[i, ],
        prepmetadatalist = tmp,
        method = "davies",
        dispersion = T
      ),
      silent = T)
    if (inherits(res, 'try-error')) {
      res <- NA
    }
    res = res
  }
padjTrPois = apply(pvalsTrPois, 2, function(x)
  p.adjust(x, "BH"))
deGenesTrPois = apply(padjTrPois, 2, function(x)
  sum(x < .05, na.rm = T))
deGenesTrPois

datalist = list(
  pvalsEdgeR = pvalsEdgeR,
  pvalsNB = pvalsNB,
  pvalsDESeq2 = pvalsDESeq2,
  pvalsLimma = pvalsLimma,
  pvalsMAST = pvalALL,
  pvalsZinbEdgeR = pvalsZinbEdgeR,
  pvalsZinbDESeq2 = pvalsZinbDESeq2,
  pvalsTrNB = pvalsTrNB,
  pvalsZinbNB = pvalsZinbNB,
  pvalsPois = pvalsPois,
  pvalsTrPois = pvalsTrPois,
  weights = weights
)

saveRDS(datalist, "Usoskinde.RDS")

### ZiPois
pvalsZiPois <- numeric(nfeatures)
pvalsZiPois <-
  foreach(
    i = 1:nfeatures,
    .combine = rbind,
    .export = c("STTestZiPois", "pKuonen", "quad_pval", "Q_pval")
  ) %dopar% {
    res <-
      try(STTestZiPois(
        cpm$counts[i, ],
        prepmetadatalist = tmp,
        method = "davies",
        dispersion = T
      ),
      silent = T)
    if (inherits(res, 'try-error')) {
      res <- NA
    }
    res = res
  }
padjZiPois = apply(pvalsZiPois, 2, function(x)
  p.adjust(x, "BH"))
deGenesZiPois = apply(padjZiPois, 2, function(x)
  sum(x < .05, na.rm = T))
deGenesZiPois

datalist = list(
  pvalsEdgeR = pvalsEdgeR,
  pvalsNB = pvalsNB,
  pvalsDESeq2 = pvalsDESeq2,
  pvalsLimma = pvalsLimma,
  pvalsMAST = pvalALL,
  pvalsZinbEdgeR = pvalsZinbEdgeR,
  pvalsZinbDESeq2 = pvalsZinbDESeq2,
  pvalsTrNB = pvalsTrNB,
  pvalsZinbNB = pvalsZinbNB,
  pvalsPois = pvalsPois,
  pvalsTrPois = pvalsTrPois,
  pvalsZiPois = pvalsZiPois,
  weights = weights
)

saveRDS(datalist, "Usoskinde.RDS")

stopImplicitCluster()
stopCluster(cl)


# quit("no")


#####Results####

## plot results
######DE Usoskin#####
library(ggplot2)
Usoskinde <- readRDS(paste0(path, "Usoskinde.RDS"))
load(paste0(path, "esetUsoskin.RData"))
cellType = droplevels(pData(eset)[, "Level 3"])
batch = pData(eset)[, "Picking sessions"]
counts = exprs(eset)
keep = rowSums(counts > 0) >= 20

counts = counts[keep, ]
genenames <- fData(eset)[keep, ]

datatmp = Usoskinde
deGenes = sapply(datatmp[1:12], function(x) {
  apply(as.data.frame(x), 2, function(y) {
    padj <- p.adjust(y, method = "BH")
    sum(padj < 0.05, na.rm = T)
  })
})
rownames(deGenes) <-
  c("NF1",
    "NF2",
    "NF3",
    "NF4",
    "NF5",
    "NP1",
    "NP2",
    "NP3",
    "PEP1",
    "PEP2",
    "TH")
colnames(deGenes) <- sub("pvals", "", colnames(deGenes))
t(deGenes[, c(5, 4, 3, 7, 1, 6, 2, 8, 9, 10, 11, 12)])

####Table 1, number of DE Genes of 11 cell types of Usoskin dataset####
write.csv(
  t(deGenes[, c(5, 4, 3, 7, 1, 6, 2, 8, 9, 10, 11, 12)]),
  file = paste0(path, "Table_1_Usoskin Number of DE Genes.csv"),
  row.names = T
)

####Figure 5, number of DE genens for 11 cell types vs. the rest####

results = data.frame(
  nrGenes = as.numeric(deGenes[, c(5, 4, 3, 7, 1, 6, 2, 8, 9, 10, 11, 12)]),
  #ZiPois
  contrast = rep(
    c(
      "NF1",
      "NF2",
      "NF3",
      "NF4",
      "NF5",
      "NP1",
      "NP2",
      "NP3",
      "PEP1",
      "PEP2",
      "TH"
    ),
    12
  ),
  Method = rep(
    c(
      "MAST",
      "limma-voom",
      "DESeq2",
      "DESeq2-zinbwave",
      "edgeR",
      "edgeR-zinbwave",
      "NB",
      "TrNB",
      "NB-zinbwave",
      "Poisson",
      "TrPois",
      "ZiPois"
    ),
    each = 11
  )
)

results$Method = factor(
  results$Method,
  levels = c(
    "MAST",
    "limma-voom",
    "DESeq2",
    "DESeq2-zinbwave",
    "edgeR",
    "edgeR-zinbwave",
    "NB",
    "TrNB",
    "NB-zinbwave",
    "Poisson",
    "TrPois",
    "ZiPois"
  )
)

# facets
p <-
  ggplot(results, aes(
    fill = Method,
    y = log10(nrGenes),
    x = 1
  )) + geom_bar(position = "dodge", stat = "identity") + facet_wrap(. ~ contrast) +  scale_fill_manual(
    values = c(
      "grey",
      "turquoise4",
      "seagreen2",
      "darkgreen",
      "firebrick2",
      "red4",
      "royalblue2",
      "steelblue3",
      "blue4",
      "salmon2",
      "coral3",
      "sienna4"
    )
  ) +
  theme_bw() + theme(
    legend.position = "bottom",
    axis.title.x = element_blank(),
    axis.text.x = element_blank(),
    axis.ticks.x = element_blank()
  )  + ylab("log10(number of significant genes)")

tiff(
  paste0(path, "Figure_S4.tiff"),
  width = 7,
  height = 5,
  units = "in",
  res = 300,
  compression = "lzw"
)
p
dev.off()


####Venn diagrams and Upset plots####
contrasts <-
  c("NF1",
    "NF2",
    "NF3",
    "NF4",
    "NF5",
    "NP1",
    "NP2",
    "NP3",
    "PEP1",
    "PEP2",
    "TH")
for (j in 1:length(contrasts)) {
  de <- data.frame()
  for (i in 1:12) {
    # print(i)
    pval <- as.data.frame(datatmp[[i]])[, j]
    padj <- p.adjust(pval, method = "BH")
    de <-
      rbind(de,
            data.frame(
              gene = genenames,
              pval = pval,
              padj = padj,
              logfc = NA,
              method = names[i]
            ))
  }
  
  head(de)
  
  thr = 0.05
  
  # DE genes are genes with an adjusted pvalue lower than `r thr`.
  library(dplyr)
  library(gridBase)
  library(grid)
  library(cowplot)
  
  
  ve = de %>% group_by(method, gene) %>%
    summarize(padj = min(padj, na.rm = TRUE)) %>%
    ungroup() %>% as.data.frame()
  ve$de = ve$padj < thr
  ve = reshape2::acast(ve[, c(1, 2, 4)], gene ~ method, sum)
  colnames(ve) <-
    c(
      "edgeR",
      "DESeq2",
      "NB",
      "Limma",
      "MAST",
      "edgeR-zw",
      "DESeq2-zw",
      "TrNB",
      "NB-zw",
      "Pois",
      "TrPois",
      "ZiPois"
    )
  
  #Venn diagrams
  library(VennDiagram)
  aaa <- apply(ve[, c(6, 7, 9, 12)], 2, function(x)
    names(x)[x == 1])
  futile.logger::flog.threshold(futile.logger::ERROR, name = "VennDiagramLogger")
  venn.plot <- venn.diagram(
    x = aaa,
    filename = NULL,
    col = "black",
    lty = "solid",
    height = 100,
    width = 100,
    lwd = 3,
    fill = c("cornflowerblue", "green", "yellow", "darkorchid1"),
    alpha = 0.50,
    label.col = c(
      "orange",
      "white",
      "darkorchid4",
      "white",
      "white",
      "white",
      "white",
      "white",
      "darkblue",
      "white",
      "white",
      "white",
      "white",
      "darkgreen",
      "white"
    ),
    cex = 2,
    fontfamily = "serif",
    fontface = "bold",
    cat.col = c("darkblue", "darkgreen", "orange", "darkorchid4"),
    cat.cex = 2,
    cat.fontfamily = "serif",
    cat.fontface = "bold",
    cat.pos = c(-5, 5, 10, -10),
    cat.dist = c(0.25, 0.25, 0.1, 0.1),
    main = 'No. of DE genes with adjusted p-values < 0.05',
    main.cex = 2,
    margin = 0.25,
    main.pos = c(0.5, 0.95),
    sub = paste0(contrasts[j], " vs. the rest"),
    sub.pos = c(0.5, 0.8),
    sub.cex = 2
  )
  
  
  ###
  
  ven <- plot_to_gtable(venn.plot)
  # Upset plots
  library(UpSetR)
  
  tmp <-
    upset(
      as.data.frame(ve),
      nsets = 50,
      nintersects = 30,
      number.angles = 0,
      point.size = 1.5,
      line.size = 1,
      sets.bar.color = "#56B4E9",
      mainbar.y.label = "DE Genes Intersections",
      sets.x.label = "DE Genes per Method",
      main.bar.color = "blue",
      text.scale = c(0.8, 0.8, 0.8, 0.8, 0.6, 0.7),
      order.by = "freq",
      decreasing = T
    )
  
  top_row <-
    cowplot::plot_grid(
      ven,
      tmp$Main_bar,
      align = "h",
      axis = "lr",
      ncol = 2,
      rel_widths = c(2, 3),
      labels = c("A", "B"),
      label_x = c(0, -0.02)
    )
  bottom_row <-
    cowplot::plot_grid(
      tmp$Sizes,
      tmp$Matrix,
      align = "h",
      axis = "tbr",
      ncol = 2,
      rel_widths = c(2, 3.372),
      labels = c("", "")
    )#4.92 3.62
  p <-
    plot_grid(
      top_row,
      bottom_row,
      align = "v",
      axis = "tblr",
      ncol = 1,
      rel_heights = c(3, 1)
    ) +
    theme(plot.margin = unit(c(1.5, 0.5, 0.5, 0.5), "lines"))
  plotname <-
    paste0(path, sprintf("Figure_S%s_%02d", j + 4, j), contrasts[j], ".tiff")
  tiff(
    plotname,
    width = 7,
    height = 5,
    units = 'in',
    pointsize = 4.99,
    res = 300,
    type = "cairo",
    compression = "lzw"
  )
  print(p)
  dev.off()
  print(contrasts[j])
}


####
setwd(path)


#quit("no")
