# Supplementary material for: Identifying Differentially Expressed Genes of Zero Inflated Single Cell RNA Sequencing Data Using Mixed Model Score Tests
Source: Front Genet. 2021 Feb 5;12:616686. doi: 10.3389/fgene.2021.616686 (PMC7894898; doi:10.3389/fgene.2021.616686)
Supplement: Supplementary file 1 [file Data_Sheet_1.ZIP › Data_S1_R code for scMMSTs/simluations_DE_GLIMM.R]

library(edgeR)
library(limma)
library(DESeq2)
library(zinbwave)
library(BiocParallel)
library(doParallel)
library(Biobase)
library(ggplot2)
library(cowplot)
library(devtools)
library(Matrix)
library(CompQuadForm)
library(splatter)
library(zinbwave)
library(lme4)

path = paste0(getwd(), "/")
source(paste0(path, 'Functions.R'))
setwd(path)

#####Functions####

runEdgeR <- function(d) {
  require(edgeR)
  dge <- d[[1]]
  Group = dge$samples$Group
  Batch = dge$samples$Batch
  design <- model.matrix( ~ Group + Batch)
  dge = estimateDisp(dge, design)
  edger.fit <- glmFit(dge, design)
  edger.lrt <- glmLRT(edger.fit, coef = "GroupB")
  pvals <- edger.lrt$table$PValue
  padj <- p.adjust(pvals, method = "BH")
  # padj[is.na(padj)] <- 1
  logfc <- edger.lrt$table$logFC
  list(pvals = pvals,
       padj = padj,
       logfc = logfc)
}

runDESeq2_poscounts <- function(d) {
  require(DESeq2)
  d <- d[[1]]
  dds <- DESeqDataSetFromMatrix(d$counts,
                                colData = DataFrame(d$samples[, c("Group", "Batch")]),
                                design =  ~ Group + Batch)
  dds <- estimateSizeFactors(dds, type = "poscounts")
  dds <- estimateDispersions(dds, minmu = 1e-3)
  dds <-
    nbinomWaldTest(
      dds,
      betaPrior = TRUE,
      modelMatrixType = "standard",
      minmu = 1e-3
    )
  res <- results(dds, name = "Group_B_vs_A")
  pvals <- res$pvalue
  padj <- res$padj
  #pvals[is.na(pvals)] <- 1
  #padj[is.na(padj)] <- 1
  logfc <- res$log2FoldChange
  list(pvals = pvals,
       padj = padj,
       logfc = logfc)
}


runZinbwaveEdgeR <- function(d) {
  require(edgeR)
  weights <- d[[3]]
  d <- d[[1]]
  Group = d$samples$Group
  Batch = d$samples$Batch
  design <- model.matrix( ~ Group + Batch)
  
  d$weights <- weights
  d = estimateDisp(d, design)
  fit = glmFit(d, design)
  lrt = glmWeightedF(fit, coef = 2, independentFiltering = TRUE)
  pvals = lrt$table$PValue
  list(
    pvals = pvals,
    padj = lrt$table$padjFilter,
    logfc = lrt$table$logFC
  )
}


runZinbwaveDESeq2 <- function(d) {
  require(DESeq2)
  weights <- d[[3]]
  d <- d[[1]]
  Group = d$samples$Group
  Batch = d$samples$Batch
  design <- model.matrix( ~ Group + Batch)
  
  dse <- DESeqDataSetFromMatrix(d$counts,
                                colData = DataFrame(d$samples[, c("Group", "Batch")]),
                                design =  ~ Group + Batch)
  dse <- estimateSizeFactors(dse, type = "poscounts")
  dimnames(weights) = NULL
  assays(dse)[["weights"]] = weights
  dse <- estimateDispersions(dse, minmu = 1e-3)
  dse = nbinomWaldTest(
    dse,
    betaPrior = TRUE,
    useT = TRUE,
    df = rowSums(weights) - 2,
    minmu = 1e-3
  )
  res = results(dse, name = "GroupB")
  list(
    pvals = res$pvalue,
    padj = res$padj,
    logfc = res$log2FoldChange
  )
}


runMAST <- function(d) {
  require(MAST)
  d <- d[[1]]
  counts <- d$counts
  tpm <- counts * 1e6 / colSums(counts)
  tpm <- log2(tpm + 1)
  sca <- FromMatrix(tpm,
                    cData = data.frame(
                      Group = d$samples$Group,
                      Batch = d$samples$Batch
                    ))
  
  # Adaptive thresholding from MAST vignette
  freq_expressed <- 0.2
  thres <-
    thresholdSCRNACountMatrix(
      assay(sca),
      nbins = 10,
      min_per_bin = 50,
      conditions = d$samples$Group
    )
  #par(mfrow=c(5,4))
  #plot(thres)
  assays(sca) <- list(thresh = thres$counts_threshold, tpm = assay(sca))
  expressed_genes <- freq(sca) > freq_expressed
  sca <- sca[expressed_genes, ]
  
  ngeneson <- apply(counts, 2, function(x)
    mean(x > 0))
  CD <- colData(sca)
  CD$ngeneson <- ngeneson
  CD$cngeneson <- CD$ngeneson - mean(ngeneson)
  colData(sca) <- CD
  ## differential expression
  fit <- zlm(
    ~ cngeneson + Group + Batch,
    sca = sca,
    method = "bayesglm",
    ebayes = TRUE
  )
  L <- matrix(0, nrow = ncol(coef(fit, "D")))
  rownames(L) <- colnames(coef(fit, "D"))
  L["GroupB", ] <- 1
  lrFit <- lrTest(fit, hypothesis = L)
  pval <- lrFit[, 'hurdle', 'Pr(>Chisq)']
  padj <- p.adjust(pval, method = "BH")
  ### MAST filtered the genes, so make a list that is consistent with the original count matrix.
  
  pvalAll = vector(length = nrow(counts))
  pvalAll[] = NA
  names(pvalAll) = rownames(counts)
  pvalAll[match(names(pval), names(pvalAll))] = pval
  padjAll = vector(length = nrow(counts))
  padjAll[] = NA
  names(padjAll) = rownames(counts)
  padjAll[match(names(padj), names(padjAll))] = padj
  out = list(pvals = pvalAll,
             padj = padjAll,
             logfc = NA)
  return(out)
}


runVoom <- function(d) {
  require(limma)
  dge <- d[[1]]
  Group = dge$samples$Group
  Batch = dge$samples$Batch
  design <- model.matrix( ~ Group + Batch)
  v <- voom(dge, design, plot = FALSE)
  fit <- lmFit(v, design)
  fit <- eBayes(fit)
  tt <- topTable(fit,
                 coef = "GroupB",
                 n = nrow(dge),
                 sort.by = "none")
  pvals <- tt$P.Value
  padj <- p.adjust(pvals, method = "BH")
  padj[is.na(padj)] <- 1
  list(pvals = pvals,
       padj = padj,
       logfc = tt$logFC)
}


runPois <- function(d) {
  d <- d[[2]]
  label = matrix(as.numeric(d$samples$Group) - 1, ncol = 1)
  id = as.numeric(d$samples$Batch)
  nfeatures = dim(d)[1]
  counts = d$counts
  tmp <- prepmetadata(id, label)
  pvals <- numeric(nfeatures)
  pvals <-
    foreach(
      i = 1:nfeatures,
      .combine = rbind,
      .export = c("STTestThePois", "pKuonen", "quad_pval", "Q_pval")
    ) %dopar% {
      res <-
        try(STTestThePois(
          counts[i, ],
          prepmetadatalist = tmp,
          method = "davies",
          dispersion = T
        ),
        silent = T)
      if (inherits(res, 'try-error')) {
        res <- NA
      }
      # res <- STTestThePois(counts[i,], prepmetadatalist = tmp, method="davies", dispersion = T)
      res
    }
  padj = p.adjust(pvals, method = "BH")
  list(pvals = pvals,
       padj = padj,
       logfc = NA)
  
}


runTrPois <- function(d) {
  d <- d[[2]]
  label = matrix(as.numeric(d$samples$Group) - 1, ncol = 1)
  id = as.numeric(d$samples$Batch)
  nfeatures = dim(d)[1]
  counts = d$counts
  tmp <- prepmetadata(id, label)
  pvals <- numeric(nfeatures)
  pvals <-
    foreach(
      i = 1:nfeatures,
      .combine = rbind,
      .export = c("STTestTrPois", "pKuonen", "quad_pval", "Q_pval")
    ) %dopar% {
      res <-
        try(STTestTrPois(
          counts[i, ],
          prepmetadatalist = tmp,
          method = "davies",
          dispersion = T
        ),
        silent = T)
      if (inherits(res, 'try-error')) {
        res <- NA
      }
      res
    }
  padj = p.adjust(pvals, method = "BH")
  list(pvals = pvals,
       padj = padj,
       logfc = NA)
  
}

runZiPois <- function(d) {
  d <- d[[2]]
  label = matrix(as.numeric(d$samples$Group) - 1, ncol = 1)
  id = as.numeric(d$samples$Batch)
  nfeatures = dim(d)[1]
  counts = d$counts
  tmp <- prepmetadata(id, label)
  pvals <- numeric(nfeatures)
  pvals <-
    foreach(
      i = 1:nfeatures,
      .combine = rbind,
      .export = c("STTestZiPois", "pKuonen", "quad_pval", "Q_pval")
    ) %dopar% {
      res <-
        try(STTestZiPois(
          counts[i, ],
          prepmetadatalist = tmp,
          method = "davies",
          dispersion = T,
          pimethod = "MLE"
        ),
        silent = T)
      if (inherits(res, 'try-error')) {
        res <- NA
      }
      res
      
    }
  padj = p.adjust(pvals, method = "BH")
  list(pvals = pvals,
       padj = padj,
       logfc = NA)
  
}

runNB <- function(d) {
  require(edgeR)
  dge <- d[[2]]
  Group = dge$samples$Group
  Batch = dge$samples$Batch
  design <- model.matrix( ~ Group + Batch)
  dge = estimateDisp(dge, design)
  counts = dge$counts
  theta <- 1 / dge$tagwise.dispersion
  label = matrix(as.numeric(Group) - 1, ncol = 1)
  id = as.numeric(Batch)
  nfeatures = dim(dge)[1]
  tmp <- prepmetadata(id, label)
  pvals <- numeric(nfeatures)
  pvals <-
    foreach(
      i = 1:nfeatures,
      .combine = rbind,
      .export = c("STTestTheNB", "pKuonen", "quad_pval", "Q_pval")
    ) %dopar% {
      res <-
        try(STTestTheNB(
          counts[i, ],
          prepmetadatalist = tmp,
          method = "davies",
          theta = theta[i]
        ),
        silent = T)
      if (inherits(res, 'try-error')) {
        res <- NA
      }
      # res <- STTestTheNB(counts[i,], prepmetadatalist = tmp, method="davies")
      res
      
    }
  padj = p.adjust(pvals, method = "BH")
  list(pvals = pvals,
       padj = padj,
       logfc = NA)
  # pvals
}


runZinbwaveNB <- function(d) {
  require(edgeR)
  weights <- d[[3]]
  dge <- d[[2]]
  Group = dge$samples$Group
  Batch = dge$samples$Batch
  design <- model.matrix( ~ Group + Batch)
  dge$weights <- weights
  dge <- estimateDisp(dge, design)
  theta <- 1 / dge$tagwise.dispersion
  counts = dge$counts
  label = matrix(as.numeric(Group) - 1, ncol = 1)
  id = as.numeric(Batch)
  nfeatures = dim(dge)[1]
  
  label = matrix(as.numeric(Group) - 1, ncol = 1)
  id = as.numeric(Batch)
  nfeatures = dim(dge)[1]
  tmp <- prepmetadata(id, label)
  pvals <- numeric(nfeatures)
  pvals <-
    foreach(
      i = 1:nfeatures,
      .combine = rbind,
      .export = c("STTestWNB", "pKuonen", "quad_pval", "Q_pval")
    ) %dopar% {
      res <-
        try(STTestWNB(
          counts[i, ],
          prepmetadatalist = tmp,
          method = "davies",
          weights = weights[i, ],
          theta = theta[i]
        ),
        silent = T)
      if (inherits(res, 'try-error')) {
        res <- NA
      }
      # res <- STTestWNB(counts[i,], prepmetadatalist = tmp, method="davies", weights = weights[i,],theta=theta[i])
      res
      
    }
  padj = p.adjust(pvals, method = "BH")
  list(pvals = pvals,
       padj = padj,
       logfc = NA)
  # pvals
}


runTrNB <- function(d) {
  d <- d[[2]]
  label = matrix(as.numeric(d$samples$Group) - 1, ncol = 1)
  id = as.numeric(d$samples$Batch)
  nfeatures = dim(d)[1]
  counts = d$counts
  tmp <- prepmetadata(id, label)
  pvals <- numeric(nfeatures)
  pvals <-
    foreach(
      i = 1:nfeatures,
      .combine = rbind,
      .export = c("STTestTrNB", "pKuonen", "quad_pval", "Q_pval")
    ) %dopar% {
      res <-
        try(STTestTrNB(counts[i, ], prepmetadatalist = tmp, method = "davies"),
            silent = T)
      if (inherits(res, 'try-error')) {
        res <- NA
      }
      # res <- STTestTrNB(counts[i,], prepmetadatalist = tmp, method="davies")
      res
    }
  padj = p.adjust(pvals, method = "BH")
  list(pvals = pvals,
       padj = padj,
       logfc = NA)
  # pvals
}


#####Simulations####
algos <- list(
  "Poisson"         = runPois,
  "TrPois"          = runTrPois,
  "ZiPois"          = runZiPois,
  "NB"              = runNB,
  "TrNB"            = runTrNB,
  "NB-zinbwave"     = runZinbwaveNB,
  "DESeq2"          = runDESeq2_poscounts,
  "DESeq2-zinbwave" = runZinbwaveDESeq2,
  "edgeR"           = runEdgeR,
  "edgeR-zinbwave"  = runZinbwaveEdgeR,
  "limma-voom"      = runVoom,
  "MAST"            = runMAST
)


namesAlgos <- names(algos)
names(namesAlgos) <- namesAlgos
nreps <- 3
ncells = 250


NCORES <- 2
cl <- makeCluster(NCORES)
registerDoParallel(cl, cores = NCORES)
register(DoparParam())

#mua=5,p=5,nc=50,rc=0.5,ng=10000,rde=0.1
for (mu0 in c(1, 0)) {
  for (dp in c(0.5, 1, 2, Inf)) {
    for (mub in c(0, 0.1, 0.3, 0.5)) {
      for (sb in c(0.5, 1)) {
        res <- lapply(1:nreps, function(i) {
          cat(i, " ")
          dist = "NB"
          if (dp == Inf) {
            dist = "Pois"
            sb <- 0.8 * sb - 0.3
            pars = list(
              mu0 = mu0,
              mua = 5,
              mub = mub,
              sa = 0.5,
              sb = sb,
              p = 5,
              nc = 50,
              rc = 0.5,
              ng = 10000,
              rde = 0.1,
              seed = i
            )
            sim <- simPois(pars = pars)
          } else{
            pars = list(
              mu0 = mu0,
              mua = 5,
              mub = mub,
              sa = 0.5,
              sb = sb,
              p = 5,
              dp = dp,
              nc = 50,
              rc = 0.5,
              ng = 10000,
              rde = 0.1,
              seed = i
            )
            sim <- simNB(pars = pars)
          }
          De <- fData(sim)$De
          
          require(edgeR)
          dge <- DGEList(counts = exprs(sim))
          # We remove genes with only zeros
          cat('Removing ', sum(rowSums(dge$counts) == 0),
              " genes with only 0's\n")
          De <- De[rowSums(dge$counts) != 0]
          dge <- dge[rowSums(dge$counts) != 0,]
          Group = pData(sim)$Group
          levels(Group) = c("A", "B")
          Batch = factor(pData(sim)$Batch)
          dge$samples$Group = Group
          dge$samples$Batch = Batch
          
          
          dge <- edgeR::calcNormFactors(dge)
          cpm <- DGEList(counts = round(edgeR::cpm(dge)))
          cpm$samples$Group = Group
          cpm$samples$Batch = Batch
          
          design <- model.matrix( ~ Group + Batch)
          cat("OK\n")
          # compute zinbwave weights
          require(zinbwave)
          zinb <-
            try(zinbFit(dge$counts, X = design, epsilon = 1e12),
                silent = T)
          if (inherits(zinb, 'try-error')) {
            tmp <- try(register(bpstart(SnowParam(workers = NCORES))), silent = T)
            while (inherits(tmp, 'try-error')) {
              tmp <- try(register(bpstart(SnowParam(workers = NCORES))), silent = T)
            }
            zinb <- zinbFit(dge$counts, X = design, epsilon = 1e12)
          }
          weights <- computeObservationalWeights(zinb, dge$counts)
          cat("OK\n")
          dLoop <- list(dge, cpm, weights)
          rm(dge, cpm, weights)
          
          resFPR <- lapply(namesAlgos, function(n) {
            print(n)
            tmp <- try(algos[[n]](dLoop), silent = T)
            if (inherits(tmp, 'try-error')) {
              tmp <- try(register(bpstart(SnowParam(workers = NCORES))), silent = T)
              while (inherits(tmp, 'try-error')) {
                tmp <- try(register(bpstart(SnowParam(workers = NCORES))), silent = T)
              }
              tmp  <-  try(algos[[n]](dLoop), silent  =  T)
            }
            if (inherits(tmp, 'try-error')) {
              tmp <-
                list(
                  pvals = rep(NA, dim(dLoop[[1]])[1]),
                  padj = rep(NA, dim(dLoop[[1]])[1]),
                  logfc = NA
                )
            }
            cat(str(tmp), " \n")
            tmp
          })
          filename <-
            sprintf('DE/GLIMM/FPR_%s_%s_%s_%s_%s_%s.rda',
                    mu0,
                    dist,
                    dp,
                    mub,
                    sb,
                    i)
          save(resFPR, De, file = filename)
          rm(resFPR)
          rm(De)
          print(filename)
        })
      }
    }
  }
}

#Poisson, mu0=0, mub=0.01,sb=0.1
res <- lapply(1:nreps, function(i) {
  cat(i, " ")
  dist = "Pois"
  pars = list(
    mu0 = 0,
    mua = 5,
    mub = 0.01,
    sa = 0.5,
    sb = 0.1,
    p = 5,
    nc = 50,
    rc = 0.5,
    ng = 10000,
    rde = 0.1,
    seed = i
  )
  sim <- simPois(pars = pars)
  De <- fData(sim)$De
  
  require(edgeR)
  dge <- DGEList(counts = exprs(sim))
  # We remove genes with only zeros
  cat('Removing ', sum(rowSums(dge$counts) == 0),
      " genes with only 0's\n")
  De <- De[rowSums(dge$counts) != 0]
  dge <- dge[rowSums(dge$counts) != 0, ]
  Group = pData(sim)$Group
  levels(Group) = c("A", "B")
  Batch = factor(pData(sim)$Batch)
  dge$samples$Group = Group
  dge$samples$Batch = Batch
  
  
  dge <- edgeR::calcNormFactors(dge)
  cpm <- DGEList(counts = round(edgeR::cpm(dge)))
  cpm$samples$Group = Group
  cpm$samples$Batch = Batch
  
  design <- model.matrix(~ Group + Batch)
  cat("OK\n")
  # compute zinbwave weights
  require(zinbwave)
  zinb <-
    try(zinbFit(dge$counts, X = design, epsilon = 1e12), silent = T)
  if (inherits(zinb, 'try-error')) {
    tmp <-
      try(register(bpstart(SnowParam(workers = NCORES))), silent = T)
    while (inherits(tmp, 'try-error')) {
      tmp <-
        try(register(bpstart(SnowParam(workers = NCORES))), silent = T)
    }
    zinb <- zinbFit(dge$counts, X = design, epsilon = 1e12)
  }
  weights <- computeObservationalWeights(zinb, dge$counts)
  cat("OK\n")
  dLoop <- list(dge, cpm, weights)
  rm(dge, cpm, weights)
  
  resFPR <- lapply(namesAlgos, function(n) {
    print(n)
    tmp <- try(algos[[n]](dLoop), silent = T)
    if (inherits(tmp, 'try-error')) {
      tmp <-
        try(register(bpstart(SnowParam(workers = NCORES))), silent = T)
      while (inherits(tmp, 'try-error')) {
        tmp <-
          try(register(bpstart(SnowParam(workers = NCORES))), silent = T)
      }
      tmp  <-  try(algos[[n]](dLoop), silent  =  T)
    }
    if (inherits(tmp, 'try-error')) {
      tmp <-
        list(
          pvals = rep(NA, dim(dLoop[[1]])[1]),
          padj = rep(NA, dim(dLoop[[1]])[1]),
          logfc = NA
        )
    }
    cat(str(tmp), " \n")
    tmp
  })
  
  filename <-
    sprintf('DE/GLIMM/FPR_%s_%s_%s_%s_%s_%s.rda',
            0,
            dist,
            Inf,
            0.01,
            0.1,
            i)
  save(resFPR, De, file = filename)
  rm(resFPR)
  rm(De)
  i
})

#####Results#####
library(knitr)
rep = 1
####Figure 3, DEplot TPR-FDP, NB & Poisson####
#mu0=0
##NB dp=0.5,mub=0.3,sb=0.5, NB 1,0.3,0.5
load(paste0(path, "DE/GLIMM/FPR_0_NB_0.5_0.3_0.5_", rep, ".rda"))
res = lapply(resFPR, function(y) {
  y$pvals <- as.vector(y$pvals)
  y$padj <- p.adjust(y$pvals, method = "BH")
  y
})

trueDE = De
library(iCOBRA)
library(ggplot2)
pvalDf = as.data.frame(do.call(cbind, lapply(res, '[[', 1)))
padjDf = as.data.frame(do.call(cbind, lapply(res, '[[', 2)))
rownames(padjDf) = rownames(pvalDf)

pp = COBRAData(pval = pvalDf,
               padj = padjDf,
               truth = data.frame(status = trueDE))
cobraperf <-
  calculate_performance(pp, binary_truth = "status", thrs = 0.05)


colors = c(
  "grey",
  "turquoise4",
  "seagreen2",
  "darkgreen",
  "firebrick2",
  "red4",
  "royalblue2",
  "steelblue3",
  "blue4",
  "salmon2",
  "coral3",
  "sienna4"
)
names(colors) = c(
  "MAST",
  "limma-voom",
  "DESeq2",
  "DESeq2-zinbwave",
  "edgeR",
  "edgeR-zinbwave",
  "NB",
  "TrNB",
  "NB-zinbwave",
  "Poisson",
  "TrPois",
  "ZiPois"
)
#iCOBRA converts '-' to '.'. Redo this.
cobraNames = sort(names(cobraperf@overlap)[1:(ncol(cobraperf@overlap) -
                                                1)])
cobraNames = gsub(
  x = cobraNames,
  pattern = ".",
  fixed = TRUE,
  replacement = "-"
)
colsCobra = colors[match(cobraNames, names(colors))]
cobraplot <-
  prepare_data_for_plot(cobraperf, colorscheme = colsCobra, keepmethods = NULL)

fdrtpr1 <-
  plot_fdrtprcurve(cobraplot, pointsize = 2, linewidth = 1) #+ xlab("FDP") + theme(legend.position="none")


##NB dp=0.5,mub=0.3,sb=0.5, NB 1,0.3,0.5
load(paste0(path, "DE/GLIMM/FPR_0_NB_1_0.3_0.5_", rep, ".rda"))
res = lapply(resFPR, function(y) {
  y$pvals <- as.vector(y$pvals)
  y$padj <- p.adjust(y$pvals, method = "BH")
  y
})

trueDE = De
library(iCOBRA)
library(ggplot2)
pvalDf = as.data.frame(do.call(cbind, lapply(res, '[[', 1)))
padjDf = as.data.frame(do.call(cbind, lapply(res, '[[', 2)))
rownames(padjDf) = rownames(pvalDf)

pp = COBRAData(pval = pvalDf,
               padj = padjDf,
               truth = data.frame(status = trueDE))
cobraperf <-
  calculate_performance(pp, binary_truth = "status", thrs = 0.05)


colors = c(
  "grey",
  "turquoise4",
  "seagreen2",
  "darkgreen",
  "firebrick2",
  "red4",
  "royalblue2",
  "steelblue3",
  "blue4",
  "salmon2",
  "coral3",
  "sienna4"
)
names(colors) = c(
  "MAST",
  "limma-voom",
  "DESeq2",
  "DESeq2-zinbwave",
  "edgeR",
  "edgeR-zinbwave",
  "NB",
  "TrNB",
  "NB-zinbwave",
  "Poisson",
  "TrPois",
  "ZiPois"
)
#iCOBRA converts '-' to '.'. Redo this.
cobraNames = sort(names(cobraperf@overlap)[1:(ncol(cobraperf@overlap) -
                                                1)])
cobraNames = gsub(
  x = cobraNames,
  pattern = ".",
  fixed = TRUE,
  replacement = "-"
)
colsCobra = colors[match(cobraNames, names(colors))]
cobraplot <-
  prepare_data_for_plot(cobraperf, colorscheme = colsCobra, keepmethods = NULL)

fdrtpr2 <-
  plot_fdrtprcurve(cobraplot, pointsize = 2, linewidth = 1)# + xlab("FDP") + theme(legend.position="none")


##NB 2,0.3,0.5, Poisson Inf,0.01,0.1
load(paste0(path, "DE/GLIMM/FPR_0_NB_2_0.3_0.5_", rep, ".rda"))
res = lapply(resFPR, function(y) {
  y$pvals <- as.vector(y$pvals)
  y$padj <- p.adjust(y$pvals, method = "BH")
  y
})

trueDE = De
library(iCOBRA)
library(ggplot2)
pvalDf = as.data.frame(do.call(cbind, lapply(res, '[[', 1)))
padjDf = as.data.frame(do.call(cbind, lapply(res, '[[', 2)))
rownames(padjDf) = rownames(pvalDf)

pp = COBRAData(pval = pvalDf,
               padj = padjDf,
               truth = data.frame(status = trueDE))
cobraperf <-
  calculate_performance(pp, binary_truth = "status", thrs = 0.05)


colors = c(
  "grey",
  "turquoise4",
  "seagreen2",
  "darkgreen",
  "firebrick2",
  "red4",
  "royalblue2",
  "steelblue3",
  "blue4",
  "salmon2",
  "coral3",
  "sienna4"
)
names(colors) = c(
  "MAST",
  "limma-voom",
  "DESeq2",
  "DESeq2-zinbwave",
  "edgeR",
  "edgeR-zinbwave",
  "NB",
  "TrNB",
  "NB-zinbwave",
  "Poisson",
  "TrPois",
  "ZiPois"
)
#iCOBRA converts '-' to '.'. Redo this.
cobraNames = sort(names(cobraperf@overlap)[1:(ncol(cobraperf@overlap) -
                                                1)])
cobraNames = gsub(
  x = cobraNames,
  pattern = ".",
  fixed = TRUE,
  replacement = "-"
)
colsCobra = colors[match(cobraNames, names(colors))]
cobraplot <-
  prepare_data_for_plot(cobraperf, colorscheme = colsCobra, keepmethods = NULL)

fdrtpr3 <-
  plot_fdrtprcurve(cobraplot, pointsize = 2, linewidth = 1) #+ xlab("FDP") + theme(legend.position="none")

load(paste0(path, "DE/GLIMM/FPR_0_Pois_Inf_0.01_0.1_", rep, ".rda"))
res = lapply(resFPR, function(y) {
  y$pvals <- as.vector(y$pvals)
  y$padj <- p.adjust(y$pvals, method = "BH")
  y
})

trueDE = De
library(iCOBRA)
library(ggplot2)
pvalDf = as.data.frame(do.call(cbind, lapply(res, '[[', 1)))
padjDf = as.data.frame(do.call(cbind, lapply(res, '[[', 2)))
rownames(padjDf) = rownames(pvalDf)

pp = COBRAData(pval = pvalDf,
               padj = padjDf,
               truth = data.frame(status = trueDE))
cobraperf <-
  calculate_performance(pp, binary_truth = "status", thrs = 0.05)


colors = c(
  "grey",
  "turquoise4",
  "seagreen2",
  "darkgreen",
  "firebrick2",
  "red4",
  "royalblue2",
  "steelblue3",
  "blue4",
  "salmon2",
  "coral3",
  "sienna4"
)
names(colors) = c(
  "MAST",
  "limma-voom",
  "DESeq2",
  "DESeq2-zinbwave",
  "edgeR",
  "edgeR-zinbwave",
  "NB",
  "TrNB",
  "NB-zinbwave",
  "Poisson",
  "TrPois",
  "ZiPois"
)
#iCOBRA converts '-' to '.'. Redo this.
cobraNames = sort(names(cobraperf@overlap)[1:(ncol(cobraperf@overlap) -
                                                1)])
cobraNames = gsub(
  x = cobraNames,
  pattern = ".",
  fixed = TRUE,
  replacement = "-"
)
colsCobra = colors[match(cobraNames, names(colors))]
cobraplot <-
  prepare_data_for_plot(cobraperf, colorscheme = colsCobra, keepmethods = NULL)

fdrtpr4 <-
  plot_fdrtprcurve(cobraplot, pointsize = 2, linewidth = 1)# + xlab("FDP") + theme(legend.position="none")

prow <-
  plot_grid(
    fdrtpr1 + theme(
      legend.position = "none",
      strip.text = element_text(size = 10),
      axis.title.x = element_text(size = 10),
      axis.title.y = element_text(size = 10),
      axis.text.y = element_text(size = 8),
      axis.text.x = element_text(size = 8, angle = 90)
    ) + xlab("FDP"),
    fdrtpr2 + theme(
      legend.position = "none",
      strip.text = element_text(size = 10),
      axis.title.x = element_text(size = 10),
      axis.title.y = element_text(size = 10),
      axis.text.y = element_text(size = 8),
      axis.text.x = element_text(size = 8, angle = 90)
    ) + xlab("FDP"),
    fdrtpr3 + theme(
      legend.position = "none",
      strip.text = element_text(size = 10),
      axis.title.x = element_text(size = 10),
      axis.title.y = element_text(size = 10),
      axis.text.y = element_text(size = 8),
      axis.text.x = element_text(size = 8, angle = 90)
    ) + xlab("FDP"),
    fdrtpr4 + theme(
      legend.position = "none",
      strip.text = element_text(size = 10),
      axis.title.x = element_text(size = 10),
      axis.title.y = element_text(size = 10),
      axis.text.y = element_text(size = 8),
      axis.text.x = element_text(size = 8, angle = 90)
    ) + xlab("FDP"),
    align = 'hv',
    labels = "AUTO",
    hjust = -1,
    nrow = 2,
    ncol = 2
  )

legend_b <-
  get_legend(fdrtpr2 + theme(legend.position = "bottom", legend.text = element_text(size =
                                                                                      8)))
p <- plot_grid(prow, legend_b, ncol = 1, rel_heights = c(1, .1))

tiff(
  paste0(path, "Figure_3.tiff"),
  width = 7,
  height = 8.5,
  units = "in",
  res = 300,
  compression = "lzw"
)
p
dev.off()

####Figure 4, AUC, NB & Poisson####
library(pROC)
##NB dp=0.5
setwd(paste0(path, "DE/GLIMM/"))

fn = list.files(pattern = paste0("^FPR_", ".*.rda"))
# print(fn)

colors = c(
  "grey",
  "turquoise4",
  "seagreen2",
  "darkgreen",
  "firebrick2",
  "red4",
  "royalblue2",
  "steelblue3",
  "blue4",
  "salmon2",
  "coral3",
  "sienna4"
)
names(colors) = c(
  "MAST",
  "limma-voom",
  "DESeq2",
  "DESeq2-zinbwave",
  "edgeR",
  "edgeR-zinbwave",
  "NB",
  "TrNB",
  "NB-zinbwave",
  "Poisson",
  "TrPois",
  "ZiPois"
)

rep = 1
AUCs = lapply(fn, function(x) {
  AUCqdf = NULL
  tmp <- strsplit(x, '_')[[1]]
  meta = c(tmp[1:6], strsplit(tmp[7], '[.]')[[1]])
  meta2 = as.numeric(meta[c(2, 4:7)])
  if (meta2[5] == rep) {
    load(x)
    res = lapply(resFPR, function(y) {
      y$pvals <- as.vector(y$pvals)
      y$padj <- p.adjust(y$pvals, method = "BH")
      y
    })
    
    trueDE = De
    library(iCOBRA)
    library(ggplot2)
    pvalDf = as.data.frame(do.call(cbind, lapply(res, '[[', 1)))
    padjDf = as.data.frame(do.call(cbind, lapply(res, '[[', 2)))
    rownames(padjDf) = rownames(pvalDf)
    
    AUCq <- apply(padjDf, 2, function(x) {
      # if(sum(!is.na(x))==0){NA}else{ pROC::auc(pROC::roc(De,x,direction = ">",quiet=T))}
      tmp <-
        try(pROC::auc(pROC::roc(De, x, direction = ">", quiet = T)), silent = T)
      if (inherits(tmp, 'try-error')) {
        tmp <- 0.5
      }
      tmp
    })
    
    AUCqdf <-
      rbind(
        AUCqdf,
        data.frame(
          AUC = round(AUCq, digits = 2),
          Method = factor(names(AUCq), levels = names(colors)),
          mu0 = meta2[1],
          dist = meta[3],
          dp = meta2[2],
          mub = meta2[3],
          sb = meta2[4],
          vb = meta2[4] ^ 2
        )
      )
    list(AUCqdf = AUCqdf)
  } else{
    NULL
  }
})

AUCqdf = NULL
for (i in 1:length(AUCs)) {
  AUCqdf <- rbind(AUCqdf, AUCs[[i]]$AUCqdf)
}
AUCqdf$vb = factor(AUCqdf$vb, levels = c("0.01", "0.25", "1"))

dplist = c(0.5, 1, 2, Inf)
for (i in 1:4) {
  dp = dplist[i]
  tmpq <- AUCqdf[AUCqdf$dp == dp, ]
  
  eval(str2expression(
    paste0(
      sprintf("q%s", i),
      ' <- ggplot(tmpq,mapping=aes(x=vb,y=AUC,fill=Method))+',
      'geom_bar(stat="identity",aes(fill=Method), position = "dodge") +',
      'geom_text(stat="identity",mapping=aes(label=AUC), color="white", size=0.5,position=position_dodge(0.9),vjust=1.6)+',
      'scale_fill_manual(values=colors)+',
      # scale_x_discrete(limits=c(0.5,1)^2)+
      'theme_bw()+',
      'facet_grid(mub ~ mu0, labeller=label_bquote(rows= beta[0] ==.(mub),cols = mu[pi]==.(mu0)))+',
      'theme(legend.position = "none")+',
      'ylim(0,1.01)+xlab(expression(sigma[beta]^2))'
    )
  ))
  
  
}

###
prow <-
  plot_grid(
    q1 + theme(
      legend.position = "none",
      strip.text = element_text(size = 8),
      axis.title.x = element_text(size = 10),
      axis.title.y = element_text(size = 10),
      axis.text.y = element_text(size = 8),
      axis.text.x = element_text(
        size = 8,
        angle = 0,
        hjust = 0.5
      )
    ),
    q2 + theme(
      legend.position = "none",
      strip.text = element_text(size = 8),
      axis.title.x = element_text(size = 10),
      axis.title.y = element_text(size = 10),
      axis.text.y = element_text(size = 8),
      axis.text.x = element_text(
        size = 8,
        angle = 0,
        hjust = 0.5
      )
    ),
    q3 + theme(
      legend.position = "none",
      strip.text = element_text(size = 8),
      axis.title.x = element_text(size = 10),
      axis.title.y = element_text(size = 10),
      axis.text.y = element_text(size = 8),
      axis.text.x = element_text(
        size = 8,
        angle = 0,
        hjust = 0.5
      )
    ),
    q4 + theme(
      legend.position = "none",
      strip.text = element_text(size = 8),
      axis.title.x = element_text(size = 10),
      axis.title.y = element_text(size = 10),
      axis.text.y = element_text(size = 8),
      axis.text.x = element_text(
        size = 8,
        angle = 0,
        hjust = 0.5
      )
    ),
    align = 'hv',
    labels = "AUTO",
    hjust = -1,
    label_x = -0.02,
    nrow = 2,
    ncol = 2,
    rel_heights = c(1, 1)
  )

legend_b <-
  get_legend(q3 + theme(legend.position = "bottom", legend.text = element_text(size =
                                                                                 8)))
p <- plot_grid(prow, legend_b, ncol = 1, rel_heights = c(1, .1))

tiff(
  paste0(path, "Figure_4.tiff"),
  width = 7,
  height = 8.5,
  units = "in",
  res = 600,
  compression = "lzw"
)
p
dev.off()


####
setwd(path)


#quit("no")
