# Supplementary material for: Identifying Differentially Expressed Genes of Zero Inflated Single Cell RNA Sequencing Data Using Mixed Model Score Tests
Source: Front Genet. 2021 Feb 5;12:616686. doi: 10.3389/fgene.2021.616686 (PMC7894898; doi:10.3389/fgene.2021.616686)
Supplement: Supplementary file 1 [file Data_Sheet_1.ZIP › Data_S1_R code for scMMSTs/simluations_DE_real.R]

library(edgeR)
library(limma)
library(DESeq2)
library(zinbwave)
library(BiocParallel)
library(doParallel)
library(Biobase)
library(ggplot2)
library(cowplot)
library(devtools)
library(Matrix)
library(CompQuadForm)
library(splatter)
library(zinbwave)
library(lme4)

path = paste0(getwd(), "/")
source(paste0(path, 'Functions.R'))
setwd(path)


paramsUsoskin <- readRDS(paste0(path, 'paramsUsoskin.rds'))
paramsTung <- readRDS(paste0(path, 'paramsTung.rds'))


#####Functions####

runEdgeR <- function(d) {
  require(edgeR)
  dge <- d[[1]]
  Group = dge$samples$Group
  Batch = dge$samples$Batch
  design <- model.matrix(~ Group + Batch)
  dge = estimateDisp(dge, design)
  edger.fit <- glmFit(dge, design)
  edger.lrt <- glmLRT(edger.fit, coef = "GroupB")
  pvals <- edger.lrt$table$PValue
  padj <- p.adjust(pvals, method = "BH")
  # padj[is.na(padj)] <- 1
  logfc <- edger.lrt$table$logFC
  list(pvals = pvals,
       padj = padj,
       logfc = logfc)
}

runDESeq2_poscounts <- function(d) {
  require(DESeq2)
  d <- d[[1]]
  dds <- DESeqDataSetFromMatrix(d$counts,
                                colData = DataFrame(d$samples[, c("Group", "Batch")]),
                                design =  ~ Group + Batch)
  dds <- estimateSizeFactors(dds, type = "poscounts")
  dds <- estimateDispersions(dds, minmu = 1e-3)
  dds <-
    nbinomWaldTest(
      dds,
      betaPrior = TRUE,
      modelMatrixType = "standard",
      minmu = 1e-3
    )
  res <- results(dds, name = "Group_B_vs_A")
  pvals <- res$pvalue
  padj <- res$padj
  #pvals[is.na(pvals)] <- 1
  #padj[is.na(padj)] <- 1
  logfc <- res$log2FoldChange
  list(pvals = pvals,
       padj = padj,
       logfc = logfc)
}


runZinbwaveEdgeR <- function(d) {
  require(edgeR)
  weights <- d[[3]]
  d <- d[[1]]
  Group = d$samples$Group
  Batch = d$samples$Batch
  design <- model.matrix(~ Group + Batch)
  
  d$weights <- weights
  d = estimateDisp(d, design)
  fit = glmFit(d, design)
  lrt = glmWeightedF(fit, coef = 2, independentFiltering = TRUE)
  pvals = lrt$table$PValue
  list(
    pvals = pvals,
    padj = lrt$table$padjFilter,
    logfc = lrt$table$logFC
  )
}


runZinbwaveDESeq2 <- function(d) {
  require(DESeq2)
  weights <- d[[3]]
  d <- d[[1]]
  Group = d$samples$Group
  Batch = d$samples$Batch
  design <- model.matrix(~ Group + Batch)
  
  dse <- DESeqDataSetFromMatrix(d$counts,
                                colData = DataFrame(d$samples[, c("Group", "Batch")]),
                                design =  ~ Group + Batch)
  dse <- estimateSizeFactors(dse, type = "poscounts")
  dimnames(weights) = NULL
  assays(dse)[["weights"]] = weights
  dse <- estimateDispersions(dse, minmu = 1e-3)
  dse = nbinomWaldTest(
    dse,
    betaPrior = TRUE,
    useT = TRUE,
    df = rowSums(weights) - 2,
    minmu = 1e-3
  )
  res = results(dse, name = "GroupB")
  list(
    pvals = res$pvalue,
    padj = res$padj,
    logfc = res$log2FoldChange
  )
}


runMAST <- function(d) {
  require(MAST)
  d <- d[[1]]
  counts <- d$counts
  tpm <- counts * 1e6 / colSums(counts)
  tpm <- log2(tpm + 1)
  sca <- FromMatrix(tpm,
                    cData = data.frame(
                      Group = d$samples$Group,
                      Batch = d$samples$Batch
                    ))
  
  # Adaptive thresholding from MAST vignette
  freq_expressed <- 0.2
  thres <-
    thresholdSCRNACountMatrix(
      assay(sca),
      nbins = 10,
      min_per_bin = 50,
      conditions = d$samples$Group
    )
  #par(mfrow=c(5,4))
  #plot(thres)
  assays(sca) <-
    list(thresh = thres$counts_threshold, tpm = assay(sca))
  expressed_genes <- freq(sca) > freq_expressed
  sca <- sca[expressed_genes,]
  
  ngeneson <- apply(counts, 2, function(x)
    mean(x > 0))
  CD <- colData(sca)
  CD$ngeneson <- ngeneson
  CD$cngeneson <- CD$ngeneson - mean(ngeneson)
  colData(sca) <- CD
  ## differential expression
  fit <- zlm(
    ~ cngeneson + Group + Batch,
    sca = sca,
    method = "bayesglm",
    ebayes = TRUE
  )
  L <- matrix(0, nrow = ncol(coef(fit, "D")))
  rownames(L) <- colnames(coef(fit, "D"))
  L["GroupB",] <- 1
  lrFit <- lrTest(fit, hypothesis = L)
  pval <- lrFit[, 'hurdle', 'Pr(>Chisq)']
  padj <- p.adjust(pval, method = "BH")
  ### MAST filtered the genes, so make a list that is consistent with the original count matrix.
  
  pvalAll = vector(length = nrow(counts))
  pvalAll[] = NA
  names(pvalAll) = rownames(counts)
  pvalAll[match(names(pval), names(pvalAll))] = pval
  padjAll = vector(length = nrow(counts))
  padjAll[] = NA
  names(padjAll) = rownames(counts)
  padjAll[match(names(padj), names(padjAll))] = padj
  out = list(pvals = pvalAll,
             padj = padjAll,
             logfc = NA)
  return(out)
}


runVoom <- function(d) {
  require(limma)
  dge <- d[[1]]
  Group = dge$samples$Group
  Batch = dge$samples$Batch
  design <- model.matrix(~ Group + Batch)
  v <- voom(dge, design, plot = FALSE)
  fit <- lmFit(v, design)
  fit <- eBayes(fit)
  tt <- topTable(fit,
                 coef = "GroupB",
                 n = nrow(dge),
                 sort.by = "none")
  pvals <- tt$P.Value
  padj <- p.adjust(pvals, method = "BH")
  padj[is.na(padj)] <- 1
  list(pvals = pvals,
       padj = padj,
       logfc = tt$logFC)
}


runPois <- function(d) {
  d <- d[[2]]
  label = matrix(as.numeric(d$samples$Group) - 1, ncol = 1)
  id = as.numeric(d$samples$Batch)
  nfeatures = dim(d)[1]
  counts = d$counts
  tmp <- prepmetadata(id, label)
  pvals <- numeric(nfeatures)
  pvals <-
    foreach(
      i = 1:nfeatures,
      .combine = rbind,
      .export = c("STTestThePois", "pKuonen", "quad_pval", "Q_pval")
    ) %dopar% {
      res <-
        try(STTestThePois(
          counts[i,],
          prepmetadatalist = tmp,
          method = "davies",
          dispersion = T
        ),
        silent = T)
      if (inherits(res, 'try-error')) {
        res <- NA
      }
      # res <- STTestThePois(counts[i,], prepmetadatalist = tmp, method="davies", dispersion = T)
      res
    }
  padj = p.adjust(pvals, method = "BH")
  list(pvals = pvals,
       padj = padj,
       logfc = NA)
  
}


runTrPois <- function(d) {
  d <- d[[2]]
  label = matrix(as.numeric(d$samples$Group) - 1, ncol = 1)
  id = as.numeric(d$samples$Batch)
  nfeatures = dim(d)[1]
  counts = d$counts
  tmp <- prepmetadata(id, label)
  pvals <- numeric(nfeatures)
  pvals <-
    foreach(
      i = 1:nfeatures,
      .combine = rbind,
      .export = c("STTestTrPois", "pKuonen", "quad_pval", "Q_pval")
    ) %dopar% {
      res <-
        try(STTestTrPois(
          counts[i,],
          prepmetadatalist = tmp,
          method = "davies",
          dispersion = T
        ),
        silent = T)
      if (inherits(res, 'try-error')) {
        res <- NA
      }
      res
    }
  padj = p.adjust(pvals, method = "BH")
  list(pvals = pvals,
       padj = padj,
       logfc = NA)
  
}

runZiPois <- function(d) {
  d <- d[[2]]
  label = matrix(as.numeric(d$samples$Group) - 1, ncol = 1)
  id = as.numeric(d$samples$Batch)
  nfeatures = dim(d)[1]
  counts = d$counts
  tmp <- prepmetadata(id, label)
  pvals <- numeric(nfeatures)
  pvals <-
    foreach(
      i = 1:nfeatures,
      .combine = rbind,
      .export = c("STTestZiPois", "pKuonen", "quad_pval", "Q_pval")
    ) %dopar% {
      res <-
        try(STTestZiPois(
          counts[i,],
          prepmetadatalist = tmp,
          method = "davies",
          dispersion = T,
          pimethod = "MLE"
        ),
        silent = T)
      if (inherits(res, 'try-error')) {
        res <- NA
      }
      res
      
    }
  padj = p.adjust(pvals, method = "BH")
  list(pvals = pvals,
       padj = padj,
       logfc = NA)
  
}

runNB <- function(d) {
  require(edgeR)
  dge <- d[[2]]
  Group = dge$samples$Group
  Batch = dge$samples$Batch
  design <- model.matrix(~ Group + Batch)
  dge = estimateDisp(dge, design)
  counts = dge$counts
  theta <- 1 / dge$tagwise.dispersion
  label = matrix(as.numeric(Group) - 1, ncol = 1)
  id = as.numeric(Batch)
  nfeatures = dim(dge)[1]
  tmp <- prepmetadata(id, label)
  pvals <- numeric(nfeatures)
  pvals <-
    foreach(
      i = 1:nfeatures,
      .combine = rbind,
      .export = c("STTestTheNB", "pKuonen", "quad_pval", "Q_pval")
    ) %dopar% {
      res <-
        try(STTestTheNB(
          counts[i,],
          prepmetadatalist = tmp,
          method = "davies",
          theta = theta[i]
        ),
        silent = T)
      if (inherits(res, 'try-error')) {
        res <- NA
      }
      # res <- STTestTheNB(counts[i,], prepmetadatalist = tmp, method="davies")
      res
      
    }
  padj = p.adjust(pvals, method = "BH")
  list(pvals = pvals,
       padj = padj,
       logfc = NA)
  # pvals
}


runZinbwaveNB <- function(d) {
  require(edgeR)
  weights <- d[[3]]
  dge <- d[[2]]
  Group = dge$samples$Group
  Batch = dge$samples$Batch
  design <- model.matrix(~ Group + Batch)
  dge$weights <- weights
  dge <- estimateDisp(dge, design)
  theta <- 1 / dge$tagwise.dispersion
  counts = dge$counts
  label = matrix(as.numeric(Group) - 1, ncol = 1)
  id = as.numeric(Batch)
  nfeatures = dim(dge)[1]
  
  label = matrix(as.numeric(Group) - 1, ncol = 1)
  id = as.numeric(Batch)
  nfeatures = dim(dge)[1]
  tmp <- prepmetadata(id, label)
  pvals <- numeric(nfeatures)
  pvals <-
    foreach(
      i = 1:nfeatures,
      .combine = rbind,
      .export = c("STTestWNB", "pKuonen", "quad_pval", "Q_pval")
    ) %dopar% {
      res <-
        try(STTestWNB(
          counts[i,],
          prepmetadatalist = tmp,
          method = "davies",
          weights = weights[i,],
          theta = theta[i]
        ),
        silent = T)
      if (inherits(res, 'try-error')) {
        res <- NA
      }
      # res <- STTestWNB(counts[i,], prepmetadatalist = tmp, method="davies", weights = weights[i,],theta=theta[i])
      res
      
    }
  padj = p.adjust(pvals, method = "BH")
  list(pvals = pvals,
       padj = padj,
       logfc = NA)
  # pvals
}


runTrNB <- function(d) {
  d <- d[[2]]
  label = matrix(as.numeric(d$samples$Group) - 1, ncol = 1)
  id = as.numeric(d$samples$Batch)
  nfeatures = dim(d)[1]
  counts = d$counts
  tmp <- prepmetadata(id, label)
  pvals <- numeric(nfeatures)
  pvals <-
    foreach(
      i = 1:nfeatures,
      .combine = rbind,
      .export = c("STTestTrNB", "pKuonen", "quad_pval", "Q_pval")
    ) %dopar% {
      res <-
        try(STTestTrNB(counts[i,], prepmetadatalist = tmp, method = "davies"),
            silent = T)
      if (inherits(res, 'try-error')) {
        res <- NA
      }
      # res <- STTestTrNB(counts[i,], prepmetadatalist = tmp, method="davies")
      res
    }
  padj = p.adjust(pvals, method = "BH")
  list(pvals = pvals,
       padj = padj,
       logfc = NA)
  # pvals
}


#####Simulations####
algos <- list(
  "Poisson"         = runPois,
  "TrPois"          = runTrPois,
  "ZiPois"          = runZiPois,
  "NB"              = runNB,
  "TrNB"            = runTrNB,
  "NB-zinbwave"     = runZinbwaveNB,
  "DESeq2"          = runDESeq2_poscounts,
  "DESeq2-zinbwave" = runZinbwaveDESeq2,
  "edgeR"           = runEdgeR,
  "edgeR-zinbwave"  = runZinbwaveEdgeR,
  "limma-voom"      = runVoom,
  "MAST"            = runMAST
)


namesAlgos <- names(algos)
names(namesAlgos) <- namesAlgos
nreps <- 3
ncells = 250


NCORES <- 2
cl <- makeCluster(NCORES)
registerDoParallel(cl, cores = NCORES)
register(DoparParam())

deloc <- 2
descale <- 0.5

res <- lapply(1:nreps, function(i) {
  cat(i, " ")
  
  sim <-
    splatSimulateGroups(
      paramsUsoskin,
      nGenes = 1000,
      batchCells = rep(50, 5),
      batch.facLoc = 0.5,
      batch.facScale = 0.5,
      group.prob = c(0.5, 0.5),
      de.prob = 0.1,
      de.facLoc = deloc,
      de.facScale = descale,
      verbose = F,
      seed = i
    )
  
  De <- as.numeric(rowData(sim)$DEFacGroup2 != 1)
  
  require(edgeR)
  dge <- DGEList(counts = assays(sim)$counts)
  # We remove genes with only zeros
  cat('Removing ', sum(rowSums(dge$counts) == 0),
      " genes with only 0's\n")
  De <- De[rowSums(dge$counts) != 0]
  dge <- dge[rowSums(dge$counts) != 0, ]
  Group = Group = colData(sim)$Group
  levels(Group) = c("A", "B")
  Batch = factor(colData(sim)$Batch)
  dge$samples$Group = Group
  dge$samples$Batch = Batch
  
  
  dge <- edgeR::calcNormFactors(dge)
  cpm <- DGEList(counts = round(edgeR::cpm(dge)))
  cpm$samples$Group = Group
  cpm$samples$Batch = Batch
  
  design <- model.matrix(~ Group + Batch)
  cat("OK\n")
  # compute zinbwave weights
  require(zinbwave)
  zinb <-
    try(zinbFit(dge$counts, X = design, epsilon = 1e12), silent = T)
  if (inherits(zinb, 'try-error')) {
    tmp <-
      try(register(bpstart(SnowParam(workers = NCORES))), silent = T)
    while (inherits(tmp, 'try-error')) {
      tmp <-
        try(register(bpstart(SnowParam(workers = NCORES))), silent = T)
    }
    zinb <- zinbFit(dge$counts, X = design, epsilon = 1e12)
  }
  weights <- computeObservationalWeights(zinb, dge$counts)
  cat("OK\n")
  dLoop <- list(dge, cpm, weights)
  rm(dge, cpm, weights)
  
  resFPR <- lapply(namesAlgos, function(n) {
    print(n)
    tmp <- try(algos[[n]](dLoop), silent = T)
    if (inherits(tmp, 'try-error')) {
      tmp <-
        try(register(bpstart(SnowParam(workers = NCORES))), silent = T)
      while (inherits(tmp, 'try-error')) {
        tmp <-
          try(register(bpstart(SnowParam(workers = NCORES))), silent = T)
      }
      tmp  <-  try(algos[[n]](dLoop), silent  =  T)
    }
    if (inherits(tmp, 'try-error')) {
      tmp <-
        list(
          pvals = rep(NA, dim(dLoop[[1]])[1]),
          padj = rep(NA, dim(dLoop[[1]])[1]),
          logfc = NA
        )
    }
    cat(str(tmp), " \n")
    tmp
  })
  save(resFPR,
       De,
       file = sprintf('DE/Usoskin_%s_%s/FPR_%s.rda', deloc, descale, i))
  rm(resFPR)
  rm(De)
  i
})


res <- lapply(1:nreps, function(i) {
  cat(i, " ")
  
  sim <-
    splatSimulateGroups(
      paramsTung,
      nGenes = 10000,
      batchCells = rep(50, 5),
      batch.facLoc = 0.5,
      batch.facScale = 0.5,
      group.prob = c(0.5, 0.5),
      de.prob = 0.1,
      de.facLoc = deloc,
      de.facScale = descale,
      verbose = F,
      seed = i
    )
  
  De <- as.numeric(rowData(sim)$DEFacGroup2 != 1)
  
  require(edgeR)
  dge <- DGEList(counts = assays(sim)$counts)
  # We remove genes with only zeros
  cat('Removing ', sum(rowSums(dge$counts) == 0),
      " genes with only 0's\n")
  De <- De[rowSums(dge$counts) != 0]
  dge <- dge[rowSums(dge$counts) != 0, ]
  Group = Group = colData(sim)$Group
  levels(Group) = c("A", "B")
  Batch = factor(colData(sim)$Batch)
  dge$samples$Group = Group
  dge$samples$Batch = Batch
  
  
  dge <- edgeR::calcNormFactors(dge)
  cpm <- DGEList(counts = round(edgeR::cpm(dge)))
  cpm$samples$Group = Group
  cpm$samples$Batch = Batch
  
  design <- model.matrix(~ Group + Batch)
  cat("OK\n")
  # compute zinbwave weights
  require(zinbwave)
  zinb <-
    try(zinbFit(dge$counts, X = design, epsilon = 1e12), silent = T)
  if (inherits(zinb, 'try-error')) {
    tmp <-
      try(register(bpstart(SnowParam(workers = NCORES))), silent = T)
    while (inherits(tmp, 'try-error')) {
      tmp <-
        try(register(bpstart(SnowParam(workers = NCORES))), silent = T)
    }
    zinb <- zinbFit(dge$counts, X = design, epsilon = 1e12)
  }
  weights <- computeObservationalWeights(zinb, dge$counts)
  cat("OK\n")
  dLoop <- list(dge, cpm, weights)
  rm(dge, cpm, weights)
  
  resFPR <- lapply(namesAlgos, function(n) {
    print(n)
    tmp <- try(algos[[n]](dLoop), silent = T)
    if (inherits(tmp, 'try-error')) {
      tmp <-
        try(register(bpstart(SnowParam(workers = NCORES))), silent = T)
      while (inherits(tmp, 'try-error')) {
        tmp <-
          try(register(bpstart(SnowParam(workers = NCORES))), silent = T)
      }
      tmp  <-  try(algos[[n]](dLoop), silent  =  T)
    }
    if (inherits(tmp, 'try-error')) {
      tmp <-
        list(
          pvals = rep(NA, dim(dLoop[[1]])[1]),
          padj = rep(NA, dim(dLoop[[1]])[1]),
          logfc = NA
        )
    }
    cat(str(tmp), " \n")
    tmp
  })
  save(resFPR,
       De,
       file = sprintf('DE/Tung_%s_%s/FPR_%s.rda', deloc, descale, i))
  rm(resFPR)
  rm(De)
  i
})


stopImplicitCluster()
stopCluster(cl)

#####Results#####

####Figure 2, DEplot TPR-FDP, Usoskin & Tung####
library(knitr)
rep = 1
#Usoskin 2,0.5
load(paste0(path, "DE/Usoskin_2_0.5/FPR_", rep, ".rda"))
res = lapply(resFPR, function(y) {
  y$pvals <- as.vector(y$pvals)
  y$padj <- p.adjust(y$pvals, method = "BH")
  y
})

trueDE = De
library(iCOBRA)
library(ggplot2)
pvalDf = as.data.frame(do.call(cbind, lapply(res, '[[', 1)))
padjDf = as.data.frame(do.call(cbind, lapply(res, '[[', 2)))
rownames(padjDf) = rownames(pvalDf)


pp = COBRAData(pval = pvalDf,
               padj = padjDf,
               truth = data.frame(status = trueDE))
cobraperf <-
  calculate_performance(pp, binary_truth = "status", thrs = 0.05)


colors = c(
  "grey",
  "turquoise4",
  "seagreen2",
  "darkgreen",
  "firebrick2",
  "red4",
  "royalblue2",
  "steelblue3",
  "blue4",
  "salmon2",
  "coral3",
  "sienna4"
)
names(colors) = c(
  "MAST",
  "limma-voom",
  "DESeq2",
  "DESeq2-zinbwave",
  "edgeR",
  "edgeR-zinbwave",
  "NB",
  "TrNB",
  "NB-zinbwave",
  "Poisson",
  "TrPois",
  "ZiPois"
)
#iCOBRA converts '-' to '.'. Redo this.
cobraNames = sort(names(cobraperf@overlap)[1:(ncol(cobraperf@overlap) -
                                                1)])
cobraNames = gsub(
  x = cobraNames,
  pattern = ".",
  fixed = TRUE,
  replacement = "-"
)
colsCobra = colors[match(cobraNames, names(colors))]
cobraplot <-
  prepare_data_for_plot(cobraperf, colorscheme = colsCobra, keepmethods = NULL)

Usoskinfdrtpr <-
  plot_fdrtprcurve(cobraplot, pointsize = 2, linewidth = 1)


#Tung 2 0.5
load(paste0(path, "DE/Tung_2_0.5/FPR_", rep, ".rda"))
res = lapply(resFPR, function(y) {
  y$pvals <- as.vector(y$pvals)
  y$padj <- p.adjust(y$pvals, method = "BH")
  y
})

trueDE = De
library(iCOBRA)
library(ggplot2)
library(cowplot)
pvalDf = as.data.frame(do.call(cbind, lapply(res, '[[', 1)))
padjDf = as.data.frame(do.call(cbind, lapply(res, '[[', 2)))
rownames(padjDf) = rownames(pvalDf)

pp = COBRAData(pval = pvalDf,
               padj = padjDf,
               truth = data.frame(status = trueDE))
cobraperf <-
  calculate_performance(pp, binary_truth = "status", thrs = 0.05)


colors = c(
  "grey",
  "turquoise4",
  "seagreen2",
  "darkgreen",
  "firebrick2",
  "red4",
  "royalblue2",
  "steelblue3",
  "blue4",
  "salmon2",
  "coral3",
  "sienna4"
)
names(colors) = c(
  "MAST",
  "limma-voom",
  "DESeq2",
  "DESeq2-zinbwave",
  "edgeR",
  "edgeR-zinbwave",
  "NB",
  "TrNB",
  "NB-zinbwave",
  "Poisson",
  "TrPois",
  "ZiPois"
)
#iCOBRA converts '-' to '.'. Redo this.
cobraNames = sort(names(cobraperf@overlap)[1:(ncol(cobraperf@overlap) -
                                                1)])
cobraNames = gsub(
  x = cobraNames,
  pattern = ".",
  fixed = TRUE,
  replacement = "-"
)
colsCobra = colors[match(cobraNames, names(colors))]
cobraplot <-
  prepare_data_for_plot(cobraperf, colorscheme = colsCobra, keepmethods = NULL)

Tungfdrtpr <-
  plot_fdrtprcurve(cobraplot, pointsize = 2, linewidth = 1)# + xlab("FDP") + theme(legend.position="none")


prow <-
  plot_grid(
    Usoskinfdrtpr + theme(
      legend.position = "none",
      strip.text = element_text(size = 10),
      axis.title.y = element_text(size = 10),
      axis.title.x = element_text(size = 10),
      axis.text.y = element_text(size = 8),
      axis.text.x = element_text(size = 8, angle = 90)
    ) + xlab("FDP"),
    Tungfdrtpr + theme(
      legend.position = "none",
      strip.text = element_text(size = 10),
      axis.title.x = element_text(size = 10),
      axis.title.y = element_text(size = 10),
      axis.text.y = element_text(size = 8),
      axis.text.x = element_text(size = 8, angle = 90)
    ) + xlab("FDP"),
    align = 'hv',
    labels = "AUTO",
    hjust = -1,
    vjust = 1.5,
    nrow = 1,
    ncol = 2
    
  )

legend_b <-
  get_legend(Tungfdrtpr + theme(legend.position = "bottom", legend.text =
                                  element_text(size = 8)))
p <- plot_grid(prow, legend_b, ncol = 1, rel_heights = c(1, .2))

tiff(
  paste0(path, "Figure_2.tiff"),
  width = 7,
  height = 4.5,
  units = "in",
  res = 300,
  compression = "lzw"
)
p
dev.off()


####
setwd(path)


#quit("no")
