# Supplementary material for: Identifying Differentially Expressed Genes of Zero Inflated Single Cell RNA Sequencing Data Using Mixed Model Score Tests
Source: Front Genet. 2021 Feb 5;12:616686. doi: 10.3389/fgene.2021.616686 (PMC7894898; doi:10.3389/fgene.2021.616686)
Supplement: Supplementary file 1 [file Data_Sheet_1.ZIP › Data_S1_R code for scMMSTs/simluations_fpr_GLIMM.R]

library(edgeR)
library(limma)
library(DESeq2)
library(zinbwave)
library(BiocParallel)
library(doParallel)
library(Biobase)
library(ggplot2)
library(cowplot)
library(devtools)
library(Matrix)
library(CompQuadForm)
library(splatter)
library(zinbwave)
library(lme4)

path = paste0(getwd(), "/")
source(paste0(path, 'Functions.R'))
setwd(path)


#####Functions####


runEdgeR <- function(d) {
  require(edgeR)
  dge <- d[[1]]
  Group = dge$samples$Group
  Batch = dge$samples$Batch
  design <- model.matrix( ~ Group + Batch)
  dge = estimateDisp(dge, design)
  edger.fit <- glmFit(dge, design)
  edger.lrt <- glmLRT(edger.fit, coef = "GroupB")
  pvals <- edger.lrt$table$PValue
  padj <- p.adjust(pvals, method = "BH")
  # padj[is.na(padj)] <- 1
  logfc <- edger.lrt$table$logFC
  list(pvals = pvals,
       padj = padj,
       logfc = logfc)
}

runDESeq2_poscounts <- function(d) {
  require(DESeq2)
  d <- d[[1]]
  dds <- DESeqDataSetFromMatrix(d$counts,
                                colData = DataFrame(d$samples[, c("Group", "Batch")]),
                                design =  ~ Group + Batch)
  dds <- estimateSizeFactors(dds, type = "poscounts")
  dds <- estimateDispersions(dds, minmu = 1e-3)
  dds <-
    nbinomWaldTest(
      dds,
      betaPrior = TRUE,
      modelMatrixType = "standard",
      minmu = 1e-3
    )
  res <- results(dds, name = "Group_B_vs_A")
  pvals <- res$pvalue
  padj <- res$padj
  #pvals[is.na(pvals)] <- 1
  #padj[is.na(padj)] <- 1
  logfc <- res$log2FoldChange
  list(pvals = pvals,
       padj = padj,
       logfc = logfc)
}


runZinbwaveEdgeR <- function(d) {
  require(edgeR)
  weights <- d[[3]]
  d <- d[[1]]
  Group = d$samples$Group
  Batch = d$samples$Batch
  design <- model.matrix( ~ Group + Batch)
  
  d$weights <- weights
  d = estimateDisp(d, design)
  fit = glmFit(d, design)
  lrt = glmWeightedF(fit, coef = 2, independentFiltering = TRUE)
  pvals = lrt$table$PValue
  list(
    pvals = pvals,
    padj = lrt$table$padjFilter,
    logfc = lrt$table$logFC
  )
}


runZinbwaveDESeq2 <- function(d) {
  require(DESeq2)
  weights <- d[[3]]
  d <- d[[1]]
  Group = d$samples$Group
  Batch = d$samples$Batch
  design <- model.matrix( ~ Group + Batch)
  
  dse <- DESeqDataSetFromMatrix(d$counts,
                                colData = DataFrame(d$samples[, c("Group", "Batch")]),
                                design =  ~ Group + Batch)
  dse <- estimateSizeFactors(dse, type = "poscounts")
  dimnames(weights) = NULL
  assays(dse)[["weights"]] = weights
  dse <- estimateDispersions(dse, minmu = 1e-3)
  dse = nbinomWaldTest(
    dse,
    betaPrior = TRUE,
    useT = TRUE,
    df = rowSums(weights) - 2,
    minmu = 1e-3
  )
  res = results(dse, name = "GroupB")
  list(
    pvals = res$pvalue,
    padj = res$padj,
    logfc = res$log2FoldChange
  )
}


runMAST <- function(d) {
  require(MAST)
  d <- d[[1]]
  counts <- d$counts
  tpm <- counts * 1e6 / colSums(counts)
  tpm <- log2(tpm + 1)
  sca <- FromMatrix(tpm,
                    cData = data.frame(
                      Group = d$samples$Group,
                      Batch = d$samples$Batch
                    ))
  
  # Adaptive thresholding from MAST vignette
  freq_expressed <- 0.2
  thres <-
    thresholdSCRNACountMatrix(
      assay(sca),
      nbins = 10,
      min_per_bin = 50,
      conditions = d$samples$Group
    )
  #par(mfrow=c(5,4))
  #plot(thres)
  assays(sca) <-
    list(thresh = thres$counts_threshold, tpm = assay(sca))
  expressed_genes <- freq(sca) > freq_expressed
  sca <- sca[expressed_genes, ]
  
  ngeneson <- apply(counts, 2, function(x)
    mean(x > 0))
  CD <- colData(sca)
  CD$ngeneson <- ngeneson
  CD$cngeneson <- CD$ngeneson - mean(ngeneson)
  colData(sca) <- CD
  ## differential expression
  fit <- zlm(
    ~ cngeneson + Group + Batch,
    sca = sca,
    method = "bayesglm",
    ebayes = TRUE
  )
  L <- matrix(0, nrow = ncol(coef(fit, "D")))
  rownames(L) <- colnames(coef(fit, "D"))
  L["GroupB", ] <- 1
  lrFit <- lrTest(fit, hypothesis = L)
  pval <- lrFit[, 'hurdle', 'Pr(>Chisq)']
  padj <- p.adjust(pval, method = "BH")
  ### MAST filtered the genes, so make a list that is consistent with the original count matrix.
  
  pvalAll = vector(length = nrow(counts))
  pvalAll[] = NA
  names(pvalAll) = rownames(counts)
  pvalAll[match(names(pval), names(pvalAll))] = pval
  padjAll = vector(length = nrow(counts))
  padjAll[] = NA
  names(padjAll) = rownames(counts)
  padjAll[match(names(padj), names(padjAll))] = padj
  out = list(pvals = pvalAll,
             padj = padjAll,
             logfc = NA)
  return(out)
}


runVoom <- function(d) {
  require(limma)
  dge <- d[[1]]
  Group = dge$samples$Group
  Batch = dge$samples$Batch
  design <- model.matrix( ~ Group + Batch)
  v <- voom(dge, design, plot = FALSE)
  fit <- lmFit(v, design)
  fit <- eBayes(fit)
  tt <- topTable(fit,
                 coef = "GroupB",
                 n = nrow(dge),
                 sort.by = "none")
  pvals <- tt$P.Value
  padj <- p.adjust(pvals, method = "BH")
  padj[is.na(padj)] <- 1
  list(pvals = pvals,
       padj = padj,
       logfc = tt$logFC)
}


runPois <- function(d) {
  d <- d[[2]]
  label = matrix(as.numeric(d$samples$Group) - 1, ncol = 1)
  id = as.numeric(d$samples$Batch)
  nfeatures = dim(d)[1]
  counts = d$counts
  tmp <- prepmetadata(id, label)
  pvals <- numeric(nfeatures)
  pvals <-
    foreach(
      i = 1:nfeatures,
      .combine = rbind,
      .export = c("STTestThePois", "pKuonen", "quad_pval", "Q_pval")
    ) %dopar% {
      res <-
        try(STTestThePois(
          counts[i, ],
          prepmetadatalist = tmp,
          method = "davies",
          dispersion = T
        ),
        silent = T)
      if (inherits(res, 'try-error')) {
        res <- NA
      }
      # res <- STTestThePois(counts[i,], prepmetadatalist = tmp, method="davies", dispersion = T)
      res
    }
  padj = p.adjust(pvals, method = "BH")
  list(pvals = pvals,
       padj = padj,
       logfc = NA)
  
}


runTrPois <- function(d) {
  d <- d[[2]]
  label = matrix(as.numeric(d$samples$Group) - 1, ncol = 1)
  id = as.numeric(d$samples$Batch)
  nfeatures = dim(d)[1]
  counts = d$counts
  tmp <- prepmetadata(id, label)
  pvals <- numeric(nfeatures)
  pvals <-
    foreach(
      i = 1:nfeatures,
      .combine = rbind,
      .export = c("STTestTrPois", "pKuonen", "quad_pval", "Q_pval")
    ) %dopar% {
      res <-
        try(STTestTrPois(
          counts[i, ],
          prepmetadatalist = tmp,
          method = "davies",
          dispersion = T
        ),
        silent = T)
      if (inherits(res, 'try-error')) {
        res <- NA
      }
      res
    }
  padj = p.adjust(pvals, method = "BH")
  list(pvals = pvals,
       padj = padj,
       logfc = NA)
  
}

runZiPois <- function(d) {
  d <- d[[2]]
  label = matrix(as.numeric(d$samples$Group) - 1, ncol = 1)
  id = as.numeric(d$samples$Batch)
  nfeatures = dim(d)[1]
  counts = d$counts
  tmp <- prepmetadata(id, label)
  pvals <- numeric(nfeatures)
  pvals <-
    foreach(
      i = 1:nfeatures,
      .combine = rbind,
      .export = c("STTestZiPois", "pKuonen", "quad_pval", "Q_pval")
    ) %dopar% {
      res <-
        try(STTestZiPois(
          counts[i, ],
          prepmetadatalist = tmp,
          method = "davies",
          dispersion = T,
          pimethod = "MLE"
        ),
        silent = T)
      if (inherits(res, 'try-error')) {
        res <- NA
      }
      res
      
    }
  padj = p.adjust(pvals, method = "BH")
  list(pvals = pvals,
       padj = padj,
       logfc = NA)
  
}

runNB <- function(d) {
  require(edgeR)
  dge <- d[[2]]
  Group = dge$samples$Group
  Batch = dge$samples$Batch
  design <- model.matrix( ~ Group + Batch)
  dge = estimateDisp(dge, design)
  counts = dge$counts
  theta <- 1 / dge$tagwise.dispersion
  label = matrix(as.numeric(Group) - 1, ncol = 1)
  id = as.numeric(Batch)
  nfeatures = dim(dge)[1]
  tmp <- prepmetadata(id, label)
  pvals <- numeric(nfeatures)
  pvals <-
    foreach(
      i = 1:nfeatures,
      .combine = rbind,
      .export = c("STTestTheNB", "pKuonen", "quad_pval", "Q_pval")
    ) %dopar% {
      res <-
        try(STTestTheNB(
          counts[i, ],
          prepmetadatalist = tmp,
          method = "davies",
          theta = theta[i]
        ),
        silent = T)
      if (inherits(res, 'try-error')) {
        res <- NA
      }
      # res <- STTestTheNB(counts[i,], prepmetadatalist = tmp, method="davies")
      res
      
    }
  padj = p.adjust(pvals, method = "BH")
  list(pvals = pvals,
       padj = padj,
       logfc = NA)
  # pvals
}


runZinbwaveNB <- function(d) {
  require(edgeR)
  weights <- d[[3]]
  dge <- d[[2]]
  Group = dge$samples$Group
  Batch = dge$samples$Batch
  design <- model.matrix( ~ Group + Batch)
  dge$weights <- weights
  dge <- estimateDisp(dge, design)
  theta <- 1 / dge$tagwise.dispersion
  counts = dge$counts
  label = matrix(as.numeric(Group) - 1, ncol = 1)
  id = as.numeric(Batch)
  nfeatures = dim(dge)[1]
  
  label = matrix(as.numeric(Group) - 1, ncol = 1)
  id = as.numeric(Batch)
  nfeatures = dim(dge)[1]
  tmp <- prepmetadata(id, label)
  pvals <- numeric(nfeatures)
  pvals <-
    foreach(
      i = 1:nfeatures,
      .combine = rbind,
      .export = c("STTestWNB", "pKuonen", "quad_pval", "Q_pval")
    ) %dopar% {
      res <-
        try(STTestWNB(
          counts[i, ],
          prepmetadatalist = tmp,
          method = "davies",
          weights = weights[i, ],
          theta = theta[i]
        ),
        silent = T)
      if (inherits(res, 'try-error')) {
        res <- NA
      }
      # res <- STTestWNB(counts[i,], prepmetadatalist = tmp, method="davies", weights = weights[i,],theta=theta[i])
      res
      
    }
  padj = p.adjust(pvals, method = "BH")
  list(pvals = pvals,
       padj = padj,
       logfc = NA)
  # pvals
}


runTrNB <- function(d) {
  d <- d[[2]]
  label = matrix(as.numeric(d$samples$Group) - 1, ncol = 1)
  id = as.numeric(d$samples$Batch)
  nfeatures = dim(d)[1]
  counts = d$counts
  tmp <- prepmetadata(id, label)
  pvals <- numeric(nfeatures)
  pvals <-
    foreach(
      i = 1:nfeatures,
      .combine = rbind,
      .export = c("STTestTrNB", "pKuonen", "quad_pval", "Q_pval")
    ) %dopar% {
      res <-
        try(STTestTrNB(counts[i, ], prepmetadatalist = tmp, method = "davies"),
            silent = T)
      if (inherits(res, 'try-error')) {
        res <- NA
      }
      # res <- STTestTrNB(counts[i,], prepmetadatalist = tmp, method="davies")
      res
    }
  padj = p.adjust(pvals, method = "BH")
  list(pvals = pvals,
       padj = padj,
       logfc = NA)
  # pvals
}

#####Simulations####
algos <- list(
  "Poisson"         = runPois,
  "TrPois"          = runTrPois,
  "ZiPois"          = runZiPois,
  "NB"              = runNB,
  "TrNB"            = runTrNB,
  "NB-zinbwave"     = runZinbwaveNB,
  "DESeq2"          = runDESeq2_poscounts,
  "DESeq2-zinbwave" = runZinbwaveDESeq2,
  "edgeR"           = runEdgeR,
  "edgeR-zinbwave"  = runZinbwaveEdgeR,
  "limma-voom"      = runVoom,
  "MAST"            = runMAST
)


namesAlgos <- names(algos)
names(namesAlgos) <- namesAlgos
nreps <- 30
ncells = 250


NCORES <- 2
cl <- makeCluster(NCORES)
registerDoParallel(cl, cores = NCORES)
register(DoparParam())


#mua=5,p=5,nc=50,rc=0.5,ng=10000,rde=0.1
for (mu0 in c(1, 0, -1)) {
  for (dp in c(0.5, 1, 2, Inf)) {
    for (mub in c(0)) {
      for (sb in c(0)) {
        res <- lapply(1:nreps, function(i) {
          cat(i, " ")
          dist = "NB"
          if (dp == Inf) {
            dist = "Pois"
            pars = list(
              mu0 = mu0,
              mua = 5,
              mub = mub,
              sa = 0.5,
              sb = sb,
              p = 5,
              nc = 50,
              rc = 0.5,
              ng = 10000,
              rde = 0,
              seed = i
            )
            sim <- simPois(pars = pars)
          } else{
            pars = list(
              mu0 = mu0,
              mua = 5,
              mub = mub,
              sa = 0.5,
              sb = sb,
              p = 5,
              dp = dp,
              nc = 50,
              rc = 0.5,
              ng = 10000,
              rde = 0,
              seed = i
            )
            sim <- simNB(pars = pars)
          }
          
          require(edgeR)
          dge <- DGEList(counts = exprs(sim))
          # We remove genes with only zeros as zinbwave needs to remove these genes
          cat('Removing ', sum(rowSums(dge$counts) == 0),
              " genes with only 0's\n")
          dge <- dge[rowSums(dge$counts) != 0,]
          Group = pData(sim)$Group
          levels(Group) = c("A", "B")
          Batch = factor(pData(sim)$Batch)
          dge$samples$Group = Group
          dge$samples$Batch = Batch
          
          
          dge <- edgeR::calcNormFactors(dge)
          cpm <- DGEList(counts = round(edgeR::cpm(dge)))
          cpm$samples$Group = Group
          cpm$samples$Batch = Batch
          
          design <- model.matrix( ~ Group + Batch)
          cat("OK\n")
          # compute zinbwave weights
          require(zinbwave)
          zinb <-
            try(zinbFit(dge$counts, X = design, epsilon = 1e12),
                silent = T)
          if (inherits(zinb, 'try-error')) {
            tmp <-
              try(register(bpstart(SnowParam(workers = NCORES))), silent = T)
            while (inherits(tmp, 'try-error')) {
              tmp <-
                try(register(bpstart(SnowParam(workers = NCORES))), silent = T)
            }
            zinb <- zinbFit(dge$counts, X = design, epsilon = 1e12)
          }
          weights <- computeObservationalWeights(zinb, dge$counts)
          cat("OK\n")
          dLoop <- list(dge, cpm, weights)
          rm(dge, cpm, weights)
          
          resFPR <- lapply(namesAlgos, function(n) {
            print(n)
            tmp <- try(algos[[n]](dLoop), silent = T)
            if (inherits(tmp, 'try-error')) {
              tmp <-
                try(register(bpstart(SnowParam(workers = NCORES))), silent = T)
              while (inherits(tmp, 'try-error')) {
                tmp <-
                  try(register(bpstart(SnowParam(workers = NCORES))), silent = T)
              }
              tmp  <-  try(algos[[n]](dLoop), silent  =  T)
            }
            if (inherits(tmp, 'try-error')) {
              tmp <-
                list(
                  pvals = rep(NA, dim(dLoop[[1]])[1]),
                  padj = rep(NA, dim(dLoop[[1]])[1]),
                  logfc = NA
                )
            }
            cat(str(tmp), " \n")
            tmp
          })
          filename <-
            sprintf('fpr/GLMM_%s_%s_%s/FPR_%s.rda', mu0, dist, dp, i)
          save(resFPR, file = filename)
          rm(resFPR)
          print(filename)
        })
      }
      
    }
  }
  
}


stopImplicitCluster()
stopCluster(cl)


#######results###########

##Figure S1, S2 and Table S1##

####Figure S1, mu0=0,NB dp 0.5,1####
setwd(paste0(path, 'fpr/GLMM_0_NB_0.5/'))

nreps = 30
########
res <- lapply(1:nreps, function(i) {
  load(sprintf('FPR_%s.rda', i))
  resFPR
})


hlp = lapply(res, function(replication) {
  lapply(replication, function(method) {
    pval = method$pvals
    pval[is.na(pval)] = 1 #independent filtering
    mean(pval <= 0.05)
  })
})


res2 = lapply(res, function(replication) {
  lapply(replication, function(method) {
    pval = method$pvals
    pval[is.na(pval)] = 1 #independent filtering
    method$pvals = pval
    method
  })
})

fprHat = Reduce(hlp, f = cbind)
fprHat = matrix(
  unlist(fprHat),
  nrow = length(algos),
  ncol = nreps,
  byrow = FALSE
)
rownames(fprHat) = namesAlgos

boxplotData = data.frame(fpr = c(t(fprHat)),
                         method = rep(namesAlgos, each = nreps))

library(ggplot2)

head(boxplotData, 2)
boxplotData$method = as.vector(boxplotData$method)
ourcol = rep(1, length(unique(boxplotData$method)))
# ourcol[c(1,3,4,7,11,12)] = 4 #our methods in blue
ourcol[order(levels(reorder(
  boxplotData$method, boxplotData$fpr, median
)))[7:12]] = 4 #our methods in blue

tiff(
  paste0(path, "Figure_S2.tiff"),
  width = 7,
  height = 8.5,
  units = 'in',
  pointsize = 5,
  res = 600,
  type = "cairo",
  compression = "lzw"
)

par(mar = c(4.1, 4.25, 3, 1), bty = "l")

layout(rbind(cbind(
  matrix(1, 3, 3), matrix(2:13, 3, 4, byrow = TRUE)
), cbind(
  matrix(14, 3, 3), matrix(15:26, 3, 4, byrow = TRUE)
)))
# pcer = f(eps)
library(gridBase)
library(grid)
plot.new()              ## suggested by @Josh
vps <- baseViewports()
pushViewport(vps$figure)
vp1 <-
  plotViewport(c(1, 1, 1, 1)) ## create new vp with margins, you play with this values

h <- ggplot(boxplotData,
            aes(x = reorder(method, fpr, median), y = fpr)) +
  geom_boxplot(outlier.colour = rgb(0, 0, 0, 0), col = ourcol) +
  theme_bw() + scale_y_continuous(breaks = seq(0, 0.4, 0.05)) +
  geom_point(position = position_jitter(w = 0.1, h = 0),
             color = "grey50",
             size = 0.3) +
  theme(axis.text.x = element_text(angle = 45, hjust = 1)) + xlab("") +
  scale_colour_discrete(guide = "none") + ylab("PCER") +
  geom_hline(aes(yintercept = 0.05, colour = "red")) +
  theme(text = element_text(size = 10))

print(h, vp = vp1)
mtext(
  "A" ,
  at = -0.1,
  padj = 0,
  font = 2,
  cex = 6 / 3
)
popViewport(1)

hh <- sapply(1:length(res[[1]]), function(i) {
  col = 'white'
  if (i %in% c(1, 2, 3, 4, 5, 6)) {
    col = 'royalblue1'
  }
  nn = names(algos)[i]
  hist(
    as.numeric(res2[[1]][[i]]$pvals),
    main = nn,
    xlab = "p-values",
    cex.lab = 1.5,
    cex.axis =  1.1,
    cex.main = 1.5,
    col = col,
    #alpha(col, .8),
    breaks = seq(0, 1, by = 0.05)
  )
  if (i == 2)
    mtext(
      "B" ,
      at = -2,
      padj = 0,
      font = 2,
      cex = 6 / 3
    )#-3
})


#####1####
setwd(paste0(path, 'fpr/GLMM_0_NB_1/'))

nreps = 30
########
res <- lapply(1:nreps, function(i) {
  load(sprintf('FPR_%s.rda', i))
  resFPR
})


hlp = lapply(res, function(replication) {
  lapply(replication, function(method) {
    pval = method$pvals
    pval[is.na(pval)] = 1 #independent filtering
    mean(pval <= 0.05)
  })
})


fprHat = Reduce(hlp, f = cbind)
fprHat = matrix(
  unlist(fprHat),
  nrow = length(algos),
  ncol = nreps,
  byrow = FALSE
)
rownames(fprHat) = namesAlgos

boxplotData = data.frame(fpr = c(t(fprHat)),
                         method = rep(namesAlgos, each = nreps))

head(boxplotData, 2)
boxplotData$method = as.vector(boxplotData$method)
ourcol = rep(1, length(unique(boxplotData$method)))
ourcol[order(levels(reorder(
  boxplotData$method, boxplotData$fpr, median
)))[7:12]] = 4 #our methods in blue


plot.new()             ## suggested by @Josh
vps <- baseViewports()
pushViewport(vps$figure)
vp1 <-
  plotViewport(c(1, 1, 1, 1)) ## create new vp with margins, you play with this values


h <- ggplot(boxplotData,
            aes(x = reorder(method, fpr, median), y = fpr)) +
  geom_boxplot(outlier.colour = rgb(0, 0, 0, 0), col = ourcol) +
  theme_bw() + scale_y_continuous(breaks = seq(0, 0.4, 0.05)) +
  geom_point(position = position_jitter(w = 0.1, h = 0),
             color = "grey50",
             size = 0.3) +
  theme(axis.text.x = element_text(angle = 45, hjust = 1)) + xlab("") +
  scale_colour_discrete(guide = "none") + ylab("PCER") +
  geom_hline(aes(yintercept = 0.05, colour = "red")) +
  theme(text = element_text(size = 10))

print(h, vp = vp1)
mtext(
  "C" ,
  at = -0.1,
  padj = 0,
  font = 2,
  cex = 6 / 3
)
# hist pvalues
hh <- sapply(1:length(res[[1]]), function(i) {
  col = 'white'
  if (i %in% c(1, 2, 3, 4, 5, 6)) {
    col = 'royalblue1'
  }
  nn = names(algos)[i]
  hist(
    as.numeric(res2[[1]][[i]]$pvals),
    main = nn,
    xlab = "p-values",
    cex.lab = 1.5,
    cex.axis =  1.1,
    cex.main = 1.5,
    col = col,
    #alpha(col, .8),
    breaks = seq(0, 1, by = 0.05)
  )
  if (i == 2)
    mtext(
      "D" ,
      at = -2,
      padj = 0,
      font = 2,
      cex = 6 / 3
    )#-3
})


par(mfrow = c(1, 1))

dev.off()

#######Figure S2, mu0=0,NB dp2, Poisson#####
setwd(paste0(path, 'fpr/GLMM_0_NB_2/'))

nreps = 30
########
res <- lapply(1:nreps, function(i) {
  load(sprintf('FPR_%s.rda', i))
  resFPR
})


hlp = lapply(res, function(replication) {
  lapply(replication, function(method) {
    pval = method$pvals
    pval[is.na(pval)] = 1 #independent filtering
    mean(pval <= 0.05)
  })
})

fprHat = Reduce(hlp, f = cbind)
fprHat = matrix(
  unlist(fprHat),
  nrow = length(algos),
  ncol = nreps,
  byrow = FALSE
)
rownames(fprHat) = namesAlgos

boxplotData = data.frame(fpr = c(t(fprHat)),
                         method = rep(namesAlgos, each = nreps))

library(ggplot2)

head(boxplotData, 2)
boxplotData$method = as.vector(boxplotData$method)
ourcol = rep(1, length(unique(boxplotData$method)))
ourcol[order(levels(reorder(
  boxplotData$method, boxplotData$fpr, median
)))[7:12]] = 4 #our methods in blue

tiff(
  paste0(path, "Figure_S3.tiff"),
  width = 7,
  height = 8.5,
  units = 'in',
  pointsize = 5,
  res = 600,
  type = "cairo"
)

par(mar = c(4.1, 4.25, 3, 1), bty = "l")

layout(rbind(cbind(
  matrix(1, 3, 3), matrix(2:13, 3, 4, byrow = TRUE)
), cbind(
  matrix(14, 3, 3), matrix(15:26, 3, 4, byrow = TRUE)
)))
library(gridBase)
library(grid)
plot.new()              ## suggested by @Josh
vps <- baseViewports()
pushViewport(vps$figure)
vp1 <-
  plotViewport(c(1, 1, 1, 1)) ## create new vp with margins, you play with this values

h <- ggplot(boxplotData,
            aes(x = reorder(method, fpr, median), y = fpr)) +
  geom_boxplot(outlier.colour = rgb(0, 0, 0, 0), col = ourcol) +
  theme_bw() + scale_y_continuous(breaks = seq(0, 0.4, 0.05)) +
  geom_point(position = position_jitter(w = 0.1, h = 0),
             color = "grey50",
             size = 0.3) +
  theme(axis.text.x = element_text(angle = 45, hjust = 1)) + xlab("") +
  scale_colour_discrete(guide = "none") + ylab("PCER") +
  geom_hline(aes(yintercept = 0.05, colour = "red")) +
  theme(text = element_text(size = 10))

print(h, vp = vp1)
mtext(
  "A" ,
  at = -0.1,
  padj = 0,
  font = 2,
  cex = 6 / 3
)
popViewport(1)

hh <- sapply(1:length(res[[1]]), function(i) {
  col = 'white'
  if (i %in% c(1, 2, 3, 4, 5, 6)) {
    col = 'royalblue1'
  }
  nn = names(algos)[i]
  hist(
    as.numeric(res2[[1]][[i]]$pvals),
    main = nn,
    xlab = "p-values",
    cex.lab = 1.5,
    cex.axis =  1.1,
    cex.main = 1.5,
    col = col,
    #alpha(col, .8),
    breaks = seq(0, 1, by = 0.05)
  )
  if (i == 2)
    mtext(
      "B" ,
      at = -2,
      padj = 0,
      font = 2,
      cex = 6 / 3
    )#-3
})


###Poisson##
setwd(paste0(path, 'fpr/GLMM_0_Pois_Inf/'))

nreps = 30
########
res <- lapply(1:nreps, function(i) {
  load(sprintf('FPR_%s.rda', i))
  resFPR
})


hlp = lapply(res, function(replication) {
  lapply(replication, function(method) {
    pval = method$pvals
    pval[is.na(pval)] = 1 #independent filtering
    mean(pval <= 0.05)
  })
})

fprHat = Reduce(hlp, f = cbind)
fprHat = matrix(
  unlist(fprHat),
  nrow = length(algos),
  ncol = nreps,
  byrow = FALSE
)
rownames(fprHat) = namesAlgos

boxplotData = data.frame(fpr = c(t(fprHat)),
                         method = rep(namesAlgos, each = nreps))

head(boxplotData, 2)
boxplotData$method = as.vector(boxplotData$method)
ourcol = rep(1, length(unique(boxplotData$method)))
ourcol[order(levels(reorder(
  boxplotData$method, boxplotData$fpr, median
)))[7:12]] = 4 #our methods in blue


plot.new()             ## suggested by @Josh
vps <- baseViewports()
pushViewport(vps$figure)
vp1 <-
  plotViewport(c(1, 1, 1, 1)) ## create new vp with margins, you play with this values

h <- ggplot(boxplotData,
            aes(x = reorder(method, fpr, median), y = fpr)) +
  geom_boxplot(outlier.colour = rgb(0, 0, 0, 0), col = ourcol) +
  theme_bw() + scale_y_continuous(breaks = seq(0, 0.4, 0.05)) +
  geom_point(position = position_jitter(w = 0.1, h = 0),
             color = "grey50",
             size = 0.3) +
  theme(axis.text.x = element_text(angle = 45, hjust = 1)) + xlab("") +
  scale_colour_discrete(guide = "none") + ylab("PCER") +
  geom_hline(aes(yintercept = 0.05, colour = "red")) +
  theme(text = element_text(size = 10))

print(h, vp = vp1)
mtext(
  "C" ,
  at = -0.1,
  padj = 0,
  font = 2,
  cex = 6 / 3
)
# hist pvalues
hh <- sapply(1:length(res[[1]]), function(i) {
  col = 'white'
  if (i %in% c(1, 2, 3, 4, 5, 6)) {
    col = 'royalblue1'
  }
  nn = names(algos)[i]
  hist(
    as.numeric(res2[[1]][[i]]$pvals),
    main = nn,
    xlab = "p-values",
    cex.lab = 1.5,
    cex.axis =  1.1,
    cex.main = 1.5,
    col = col,
    #alpha(col, .8),
    breaks = seq(0, 1, by = 0.05)
  )
  if (i == 2)
    mtext(
      "D" ,
      at = -2,
      padj = 0,
      font = 2,
      cex = 6 / 3
    )#-3
})

par(mfrow = c(1, 1))

dev.off()

####Table S1####
#####fprmediandf##########
fprmediandf <- NULL
##Usoskin
setwd(paste0(path, 'fpr/Usoskin/'))

nreps = 30

res <- lapply(1:nreps, function(i) {
  load(sprintf('FPR_%s.rda', i))
  resFPR
})


hlp = lapply(res, function(replication) {
  lapply(replication, function(method) {
    pval = method$pvals
    pval[is.na(pval)] = 1 #independent filtering
    mean(pval <= 0.05)
  })
})


fprHat = Reduce(hlp, f = cbind)
fprHat = matrix(
  unlist(fprHat),
  nrow = length(algos),
  ncol = nreps,
  byrow = FALSE
)
rownames(fprHat) = namesAlgos
fprmediandf <-
  rbind(fprmediandf, c(
    Datasets = "Usoskin",
    mu0 = "-",
    theta = "-",
    apply(fprHat, 1, function(x)
      paste0(
        format(
          round(median(x), digits = 4),
          nsmall = 4,
          scientific = F
        ),
        "(",
        format(
          round(iqr(x), digits = 4),
          nsmall = 4,
          scientific = F
        ),
        ")"
      ))
  ))

##Tung##
setwd(paste0(path, 'fpr/Tung/'))

nreps = 30

res <- lapply(1:nreps, function(i) {
  load(sprintf('FPR_%s.rda', i))
  resFPR
})


hlp = lapply(res, function(replication) {
  lapply(replication, function(method) {
    pval = method$pvals
    pval[is.na(pval)] = 1 #independent filtering
    mean(pval <= 0.05)
  })
})


fprHat = Reduce(hlp, f = cbind)
fprHat = matrix(
  unlist(fprHat),
  nrow = length(algos),
  ncol = nreps,
  byrow = FALSE
)
rownames(fprHat) = namesAlgos
fprmediandf <-
  rbind(fprmediandf, c(
    Datasets = "Tung",
    mu0 = "-",
    theta = "-",
    apply(fprHat, 1, function(x)
      paste0(
        format(
          round(median(x), digits = 4),
          nsmall = 4,
          scientific = F
        ),
        "(",
        format(
          round(iqr(x), digits = 4),
          nsmall = 4,
          scientific = F
        ),
        ")"
      ))
  ))

#####mu0=1,0,-1,NB0.5,1,2,Poisson####

for (mu0 in c(1, 0, -1)) {
  for (dp in c(0.5, 1, 2, Inf)) {
    dist <- ifelse(dp == Inf, "Pois", "NB")
    dirtmp <- sprintf('fpr/GLMM_%s_%s_%s/', mu0, dist, dp)
    setwd(paste0(path, dirtmp))
    nreps = 30
    
    res <- lapply(1:nreps, function(i) {
      load(sprintf('FPR_%s.rda', i))
      resFPR
    })
    
    
    hlp = lapply(res, function(replication) {
      lapply(replication, function(method) {
        pval = method$pvals
        pval[is.na(pval)] = 1 #independent filtering
        mean(pval <= 0.05)
      })
    })
    
    fprHat = Reduce(hlp, f = cbind)
    fprHat = matrix(
      unlist(fprHat),
      nrow = length(algos),
      ncol = nreps,
      byrow = FALSE
    )
    rownames(fprHat) = namesAlgos
    fprmediandf <-
      rbind(fprmediandf, c(
        Datasets = dist,
        mu0 = mu0,
        theta = dp,
        apply(fprHat, 1, function(x)
          paste0(
            format(
              round(median(x), digits = 4),
              nsmall = 4,
              scientific = F
            ),
            "(",
            format(
              round(iqr(x), digits = 4),
              nsmall = 4,
              scientific = F
            ),
            ")"
          ))
      ))
    
  }
}

write.csv(fprmediandf, paste0(path, "Table_S1.csv"), row.names = F)

####
setwd(path)


#quit("no")
