# Supplementary material for: Identifying Differentially Expressed Genes of Zero Inflated Single Cell RNA Sequencing Data Using Mixed Model Score Tests
Source: Front Genet. 2021 Feb 5;12:616686. doi: 10.3389/fgene.2021.616686 (PMC7894898; doi:10.3389/fgene.2021.616686)
Supplement: Supplementary file 1 [file Data_Sheet_1.ZIP › Data_S1_R code for scMMSTs/zero_inflation.R]

library(zinbwave)
library(BiocParallel)
library(doParallel)
library(Biobase)
library(readr)
library(ggplot2)
library(cowplot)

path = paste0(getwd(), "/")
setwd(path)

# Usoskin
load("esetUsoskin.RData")
eset = eset[rowSums(exprs(eset) > 0) >= 20, ]
exprs(eset) <-
  apply(exprs(eset), 2, function(x) {
    storage.mode(x) <- 'integer'
    x
  })

# observational weights of the ZINB-WaVE model for Usoskin

cData = pData(eset)[, c('Level 3', 'Picking sessions')]
colnames(cData) = c('Level3', 'Pickingsessions')
se = SingleCellExperiment(assays = list(counts = exprs(eset)),
                          colData = cData)
colData(se)$Pickingsessions = factor(colData(se)$Pickingsessions)
colData(se)$Level3 = factor(colData(se)$Level3)

NCORES <- 2
cl <- makeCluster(NCORES)
registerDoParallel(cl, cores = NCORES)
register(DoparParam())

set.seed(8492)
print(system.time(zinb_batch <-
                    zinbFit(se, X = '~ Pickingsessions + Level3')))
fn = 'zinb_batch.rda'
save(zinb_batch, file = fn)
print(system.time(zinb_nobatch <- zinbFit(se, X = '~ Level3')))
fn = 'zinb_nobatch.rda'
save(zinb_nobatch, file = fn)

load('zinb_nobatch.rda')
weights_nobatch = computeObservationalWeights(zinb_nobatch, assay(se))
load('zinb_batch.rda')
weights_batch = computeObservationalWeights(zinb_batch, assay(se))

fn = 'weights_batch.rda'
save(weights_batch, file = fn)
fn = 'weights_nobatch.rda'
save(weights_nobatch, file = fn)


# Tung
counts <- readr::read_tsv(
  "data/Tung.txt",
  col_types = readr::cols(
    .default = readr::col_integer(),
    X1 = readr::col_character()
  )
)
counts <- dplyr::select(counts,-X1)
counts <- as.matrix(counts)
sum(sum(is.na(counts)))

counts1 <- counts[rowSums(counts) > 0, ]
print(sum(sum(counts1 == 0)) / dim(counts1)[1] / dim(counts1)[2])
seTung1 = SingleCellExperiment(assays = list(counts1 = counts1))

counts2 <- counts[rowSums(counts) >= 20, ]
print(sum(sum(counts2 == 0)) / dim(counts2)[1] / dim(counts2)[2])
seTung2 = SingleCellExperiment(assays = list(counts2 = counts2))

# observational weights of the ZINB-WaVE model for Tung

set.seed(8492)

print(system.time(zinb_Tung1 <- zinbFit(seTung1, X = '~ 1')))
fn = 'zinb_Tung1.rda'
save(zinb_Tung1, file = fn)
print(system.time(zinb_Tung2 <- zinbFit(seTung2, X = '~ 1')))
fn = 'zinb_Tung2.rda'
save(zinb_Tung2, file = fn)


load('zinb_Tung1.rda')
weights_Tung1 = computeObservationalWeights(zinb_Tung1, assay(seTung1))
load('zinb_Tung2.rda')
weights_Tung2 = computeObservationalWeights(zinb_Tung2, assay(seTung2))


fn = 'weights_Tung1.rda'
save(weights_Tung1, file = fn)
fn = 'weights_Tung2.rda'
save(weights_Tung2, file = fn)


stopImplicitCluster()
stopCluster(cl)

####Figure S1, Demonstration of associations of sequencing depth and zero inflation for Usoskin datasets and 
####histograms of observational weights by “zinbwave” for Usoskin and Tung datasets.####

pickingSession = factor(pData(eset)[, 'Picking sessions'])
usoskin = exprs(eset)
expit <- function(x)
  1 / (1 + exp(-x))
logLib = log(colSums(usoskin))
pZero = colMeans(usoskin == 0)

tiff(
  paste0(path, "Figure_S1.tiff"),
  width = 7,
  height = 8.5,
  units = 'in',
  pointsize = 10,
  res = 600,
  type = "cairo",
  compression = "lzw"
)

par(mar = c(4.1, 4.25, 3, 1), bty = "l")

layout(matrix(1:4, 2, 2, byrow = TRUE))

plot(
  x = logLib,
  y = pZero,
  xlab = "Log library size",
  ylab = "Fraction of zeros",
  main = "",
  cex.lab = 1.5,
  cex.main = 1.5,
  bty = "l",
  pch = 1,
  cex.axis = 1.5,
  col = as.numeric(pickingSession)
)

m = glm(pZero ~ logLib, family = "binomial")
a = coef(m)[1]
b = coef(m)[2]
lines(
  x = sort(logLib),
  y = expit(a + b * sort(logLib)),
  lwd = 2,
  col = "steelblue"
)
m2 = glm(pZero ~ logLib + pickingSession, family = "binomial")
a = coef(m2)[1]
b = coef(m2)[2]
lines(
  x = sort(logLib[pickingSession == "Cold"]),
  y = expit(a + b * sort(logLib[pickingSession == "Cold"])),
  lwd = 2,
  col = 1
)
a = coef(m2)[1] + coef(m2)[3]
b = coef(m2)[2]
lines(
  x = sort(logLib[pickingSession == "RT-1"]),
  y = expit(a + b * sort(logLib[pickingSession == "RT-1"])),
  col = 2,
  lwd = 2
)
a = coef(m2)[1] + coef(m2)[4]
lines(
  x = sort(logLib[pickingSession == "RT-2"]),
  y = expit(a + b * sort(logLib[pickingSession == "RT-2"])),
  col = 3,
  lwd = 2
)
legend(
  "bottomleft",
  c("Global", "Cold", "RT-1", "RT-2"),
  col = c("steelblue", 1:3),
  lty = 1,
  cex = 1.5
)
mtext(
  "A",
  at = 4.3,
  line = 1,
  padj = 0,
  font = 2,
  cex = 4 / 3
)

ylim = c(0, 3e6)
hist(
  weights_batch[assay(se) == 0],
  main = "",
  cex.lab = 1.5,
  xlab = "Weight",
  cex.axis = 1.5,
  ylim = ylim
)
hist(
  weights_nobatch[assay(se) == 0],
  add = TRUE,
  ylim = ylim,
  col = rgb(0.1, 0.8, 0.1, .2)
)
legend(
  "topright",
  c("picking session + cell type",
    "cell type"),
  fill = c(0, rgb(0.1, 0.8, 0.1, .2)),
  bty = "n",
  cex = 1.25
)
mtext(
  "B",
  at = -0.22,
  line = 1,
  padj = 0,
  font = 2,
  cex = 4 / 3
)


ylim = c(0, 2500000)
hist(
  weights_Tung1[assay(seTung1) == 0],
  main = "",
  cex.lab = 1.5,
  xlab = "Weight",
  cex.axis = 1.5,
  ylim = ylim,
  col = rgb(0.1, 0.8, 0.1, .2)
)
mtext(
  "C",
  at = -.22,
  line = 1,
  padj = 0,
  font = 2,
  cex = 4 / 3
)


ylim = c(0, 2500000)
hist(
  weights_Tung2[assay(seTung2) == 0],
  main = "",
  cex.lab = 1.5,
  xlab = "Weight",
  cex.axis = 1.5,
  ylim = ylim,
  col = rgb(0.1, 0.8, 0.1, .2)
)

mtext(
  "D",
  at = -0.22,
  line = 1,
  padj = 0,
  font = 2,
  cex = 4 / 3
)

dev.off()

####
setwd(path)


#quit("no")
